# Supplementary material for: (E)-2-[(2-Amino-4,5-dibromo­phen­yl)imino­meth­yl]-6-methoxy­phenol
Source: Acta Crystallogr Sect E Struct Rep Online. 2009 Jan 8;65(Pt 2):o241. doi: 10.1107/S1600536808044164 (PMC2968274; doi:10.1107/S1600536808044164)
Supplement: Supplementary file 2 [file e-65-0o241-Isup2.hkl]

# 
# h,k,l, Fc-squared, Fo-squared, sigma(Fo-squared) and status flag 
# 
data_I
_shelx_title ' ww in P -1' 
_shelx_refln_list_code          4 
_shelx_F_calc_maximum      185.30 
_exptl_crystal_F_000       392.00 
_reflns_d_resolution_high  0.7677 
 
loop_ 
 _symmetry_equiv_pos_as_xyz 
 'x, y, z' 
 '-x, -y, -z' 
 
_cell_length_a     6.9500 
_cell_length_b     7.4383 
_cell_length_c    14.7877 
_cell_angle_alpha 100.351 
_cell_angle_beta   97.218 
_cell_angle_gamma 109.967 
 
_shelx_F_squared_multiplier     1.000 
 
loop_ 
 _refln_index_h 
 _refln_index_k 
 _refln_index_l 
 _refln_F_squared_calc 
 _refln_F_squared_meas 
 _refln_F_squared_sigma 
 _refln_observed_status 
   1   0   0     3367.70     3379.21     70.65 o 
   2   0   0     4709.89     4765.93     60.36 o 
   3   0   0        2.66        3.22      0.77 o 
   4   0   0     2659.48     2573.23     41.42 o 
   5   0   0      793.80      823.65     14.18 o 
   6   0   0      327.68      331.52      7.25 o 
   7   0   0      161.82      172.04      8.47 o 
   8   0   0       53.91       54.10      6.24 o 
  -8   1   0       29.54       25.72      5.67 o 
  -7   1   0      382.19      388.31     13.81 o 
  -6   1   0     1135.17     1160.59     19.50 o 
  -5   1   0     4999.20     5098.97     70.23 o 
  -4   1   0       46.07       34.19      1.47 o 
  -3   1   0     1430.64     1426.31     18.19 o 
  -2   1   0      858.73      877.40     18.56 o 
  -1   1   0     1724.30     1811.80     48.19 o 
   0   1   0      201.85      192.64      4.48 o 
   1   1   0      102.62      110.52      2.89 o 
   2   1   0      446.70      427.93      7.13 o 
   3   1   0     2091.62     2149.64     27.12 o 
   4   1   0      158.93      158.29      3.63 o 
   5   1   0       75.64       75.30      6.92 o 
   6   1   0       57.94       62.30      4.10 o 
   7   1   0       91.39       96.85      7.49 o 
  -8   2   0       27.96       35.00      6.16 o 
  -7   2   0      372.07      365.38      8.06 o 
  -6   2   0      207.08      210.08      5.85 o 
  -5   2   0      224.77      201.09      4.21 o 
  -4   2   0     1173.16     1185.50     13.38 o 
  -3   2   0      104.43      124.61      1.85 o 
  -2   2   0    11281.01    11514.74    206.63 o 
  -1   2   0     3239.25     3482.22     80.07 o 
   0   2   0     9637.50     9769.72    150.95 o 
   1   2   0       21.44       36.82      4.97 o 
   2   2   0     4070.24     4067.68     44.36 o 
   3   2   0      137.90      159.32      2.93 o 
   4   2   0     1221.25     1221.92     15.22 o 
   5   2   0      429.77      468.28      8.70 o 
   6   2   0      290.23      285.63     10.72 o 
   7   2   0       49.78       58.77      6.08 o 
  -8   3   0        0.66       -0.66      3.33 o 
  -7   3   0      426.37      464.43     13.59 o 
  -6   3   0        6.63        7.48      1.96 o 
  -5   3   0     2081.45     2066.52     29.04 o 
  -4   3   0       38.28       31.52      1.66 o 
  -3   3   0     2842.78     2900.18     40.12 o 
  -2   3   0       21.66       22.34      1.20 o 
  -1   3   0     1309.04     1284.52     15.10 o 
   0   3   0      366.53      332.04      3.99 o 
   1   3   0      721.66      803.47      9.87 o 
   2   3   0       33.07       55.33      1.99 o 
   3   3   0       82.36       74.55      2.47 o 
   4   3   0      692.08      725.41     10.59 o 
   5   3   0       20.09       20.26      3.06 o 
   6   3   0       52.08       59.99      6.10 o 
  -8   4   0        0.10       -2.38      3.20 o 
  -7   4   0       65.30       64.15     10.54 o 
  -6   4   0       55.02       61.13      6.11 o 
  -5   4   0      179.29      183.83      4.74 o 
  -4   4   0        9.36       14.67      1.36 o 
  -3   4   0      321.43      349.74      8.80 o 
  -2   4   0     4602.50     4503.87     56.96 o 
  -1   4   0       74.63       71.82      1.67 o 
   0   4   0     2445.51     2351.20     27.61 o 
   1   4   0        5.19        5.27      1.18 o 
   2   4   0     1674.95     1639.25     21.73 o 
   3   4   0       53.17       55.13      2.36 o 
   4   4   0      235.88      229.73      5.41 o 
   5   4   0      138.90      147.26      6.06 o 
   6   4   0       72.55       69.44      6.76 o 
  -8   5   0        6.19        4.10      4.48 o 
  -7   5   0      496.88      537.73     11.19 o 
  -6   5   0       14.46       17.66      3.95 o 
  -5   5   0      781.04      803.87     19.41 o 
  -4   5   0       14.58       16.01      3.04 o 
  -3   5   0     1473.60     1444.51     18.86 o 
  -2   5   0      315.26      321.07      4.48 o 
  -1   5   0      229.26      227.03      5.39 o 
   0   5   0      287.16      276.84      4.15 o 
   1   5   0        4.40        3.03      2.60 o 
   2   5   0      614.63      648.50     11.68 o 
   3   5   0        1.76        3.14      2.70 o 
   4   5   0      112.07      158.59      8.71 o 
   5   5   0        2.01       -0.03      5.43 o 
  -8   6   0        0.58        3.50      4.83 o 
  -7   6   0        2.64        8.25      4.80 o 
  -6   6   0        5.49       10.01      3.93 o 
  -5   6   0        3.60        3.88      3.55 o 
  -4   6   0      235.01      228.03      5.15 o 
  -3   6   0       88.41       78.66      2.59 o 
  -2   6   0      617.79      615.78      8.75 o 
  -1   6   0        9.36        6.65      2.50 o 
   0   6   0      569.86      569.62      8.36 o 
   1   6   0       42.18       41.69      2.66 o 
   2   6   0      180.87      174.47      5.62 o 
   3   6   0        0.41       -1.68      3.10 o 
   4   6   0      155.13      147.96      9.69 o 
  -8   7   0        0.87        0.98      6.10 o 
  -7   7   0      111.02      114.41      8.44 o 
  -6   7   0        5.11        6.08      4.23 o 
  -5   7   0      418.67      431.03     11.51 o 
  -4   7   0        1.23        3.61      1.88 o 
  -3   7   0      623.60      626.42      9.17 o 
  -2   7   0       24.88       23.16      1.99 o 
  -1   7   0      293.76      304.99      5.43 o 
   0   7   0      117.58      116.20      3.51 o 
   1   7   0        6.01        8.62      3.34 o 
   2   7   0      135.35      145.93      5.98 o 
   3   7   0        2.04        3.50      6.84 o 
  -7   8   0       10.22        7.29      4.20 o 
  -6   8   0        6.30        2.60      3.52 o 
  -5   8   0       12.32       16.55      3.42 o 
  -4   8   0       13.69       16.53      2.42 o 
  -3   8   0        9.22       13.05      2.45 o 
  -2   8   0       75.98       76.29      3.07 o 
  -1   8   0       56.36       60.19      2.91 o 
   0   8   0      115.18      110.20      5.42 o 
   1   8   0       77.91       81.70      4.42 o 
  -5   9   0      189.79      213.36      6.92 o 
  -4   9   0        2.30        5.71      3.44 o 
  -3   9   0       42.55       46.56      3.21 o 
  -2   9   0        3.63        4.18      2.70 o 
  -1   9   0       16.47       15.47      3.63 o 
   1  -9   1        7.14        1.57      2.63 o 
   2  -9   1        7.87        4.40      2.76 o 
   3  -9   1       56.02       61.08      3.88 o 
   4  -9   1       15.89       12.12      3.44 o 
   5  -9   1       35.86       38.58      4.16 o 
   6  -9   1        6.69        5.59      5.15 o 
  -1  -8   1       51.01       51.33      4.10 o 
   0  -8   1       20.77       18.18      3.44 o 
   1  -8   1      265.24      275.51      5.62 o 
   2  -8   1      134.67      125.05      4.02 o 
   3  -8   1      248.31      246.56      4.97 o 
   4  -8   1        4.67        4.17      2.72 o 
   5  -8   1       59.46       66.35      4.95 o 
   6  -8   1        3.59        1.38      3.87 o 
   7  -8   1        7.78        5.57      4.10 o 
  -3  -7   1       24.09       29.38      6.70 o 
  -2  -7   1      234.43      247.03      6.85 o 
  -1  -7   1       11.72        9.61      2.97 o 
   0  -7   1      264.57      283.77      5.24 o 
   1  -7   1       61.59       66.72      2.87 o 
   2  -7   1       96.34       93.11      3.26 o 
   3  -7   1      165.89      168.57      3.78 o 
   4  -7   1        3.71        5.09      2.60 o 
   5  -7   1      213.39      227.24      6.31 o 
   6  -7   1        3.34        5.72      4.18 o 
   7  -7   1      152.64      155.42      8.44 o 
   8  -7   1        1.05       -5.34      5.83 o 
  -4  -6   1        1.49        6.21      5.97 o 
  -3  -6   1        1.38        5.89      5.02 o 
  -2  -6   1       63.71       56.64      3.21 o 
  -1  -6   1       75.07       70.74      4.99 o 
   0  -6   1      212.52      198.21      3.88 o 
   1  -6   1      769.19      761.72     10.52 o 
   2  -6   1      231.84      224.58      4.04 o 
   3  -6   1      345.48      342.55      6.66 o 
   4  -6   1      166.07      166.90      4.27 o 
   5  -6   1      252.09      285.60      9.50 o 
   6  -6   1        6.90        2.88      4.04 o 
   7  -6   1       19.08       17.80      5.07 o 
   8  -6   1       41.04       37.41      6.10 o 
  -5  -5   1        6.16        7.57      6.24 o 
  -4  -5   1      408.61      445.13     14.58 o 
  -3  -5   1        1.35       -0.01      2.51 o 
  -2  -5   1      894.59      909.69     20.09 o 
  -1  -5   1       64.41       60.62      3.11 o 
   0  -5   1      995.42      983.15     12.02 o 
   1  -5   1      701.99      740.00      9.21 o 
   2  -5   1      171.19      162.59      2.74 o 
   3  -5   1     1176.01     1157.72     18.81 o 
   4  -5   1        4.21       10.15      2.77 o 
   5  -5   1     1083.91     1078.19     25.09 o 
   6  -5   1       30.10       32.29      2.80 o 
   7  -5   1      438.32      458.75      9.47 o 
   8  -5   1       22.78       21.32      3.90 o 
  -6  -4   1        6.19        5.72      5.64 o 
  -5  -4   1       47.77       53.87      3.86 o 
  -4  -4   1      206.47      188.80     10.94 o 
  -3  -4   1        2.71        3.46      1.75 o 
  -2  -4   1     1010.62     1047.71     13.01 o 
  -1  -4   1      872.63      877.64     10.83 o 
   0  -4   1     1552.50     1544.55     16.22 o 
   1  -4   1      615.41      607.48      7.52 o 
   2  -4   1     1090.14     1089.31     20.06 o 
   3  -4   1      386.15      425.91     27.08 o 
   4  -4   1      458.45      458.98      8.07 o 
   5  -4   1       93.75      100.55      7.61 o 
   6  -4   1       33.75       31.64      3.76 o 
   7  -4   1        1.81        2.52      3.93 o 
   8  -4   1       24.49       16.10      3.69 o 
  -6  -3   1      273.82      281.07     11.05 o 
  -5  -3   1        6.62        6.79      3.74 o 
  -4  -3   1      662.20      718.12     10.56 o 
  -3  -3   1        5.19        7.32      1.36 o 
  -2  -3   1     5151.04     5371.71     62.94 o 
  -1  -3   1       10.83       10.68      0.79 o 
   0  -3   1     1535.74     1534.74     16.79 o 
   1  -3   1     2867.19     3058.11     51.47 o 
   2  -3   1      237.77      222.23      6.15 o 
   3  -3   1     2494.36     2523.14     34.99 o 
   4  -3   1       22.45       23.43      1.27 o 
   5  -3   1     1734.50     1716.57     24.31 o 
   6  -3   1     1070.22     1113.26     18.75 o 
   7  -3   1      169.60      175.27      5.51 o 
   8  -3   1       15.51        9.36      3.50 o 
  -7  -2   1      406.99      451.23     14.85 o 
  -6  -2   1       95.13       86.32      6.65 o 
  -5  -2   1      112.01      115.47      6.38 o 
  -4  -2   1     1324.71     1339.38     19.28 o 
  -3  -2   1       96.36       89.59      2.56 o 
  -2  -2   1     2432.03     2448.74     30.65 o 
  -1  -2   1      368.63      332.68      9.21 o 
   0  -2   1     2790.59     2873.21     44.23 o 
   1  -2   1      123.34      139.81      3.61 o 
   2  -2   1     3901.95     3933.48    115.67 o 
   3  -2   1      372.69      362.66      6.03 o 
   4  -2   1      828.89      797.51      9.63 o 
   5  -2   1       36.14       33.66      1.88 o 
   6  -2   1        0.61        3.53      3.70 o 
   7  -2   1       65.01       65.79      3.62 o 
   8  -2   1       31.44       32.13      3.76 o 
  -8  -1   1       26.58       25.86      6.57 o 
  -7  -1   1       12.97       17.01      4.96 o 
  -6  -1   1      340.75      357.71     11.46 o 
  -5  -1   1      303.39      312.29      6.67 o 
  -4  -1   1     1757.00     1794.03     32.11 o 
  -3  -1   1       13.25       11.04      0.96 o 
  -2  -1   1     6474.01     6321.13     79.94 o 
  -1  -1   1      243.57      235.74      3.99 o 
   0  -1   1     1510.56     1491.02     31.84 o 
   1  -1   1     1327.98     1498.64     44.12 o 
   2  -1   1       89.02       98.23      2.89 o 
   3  -1   1     5341.82     5292.10     57.74 o 
   4  -1   1      253.90      270.28      5.24 o 
   5  -1   1     2567.81     2635.00     36.95 o 
   6  -1   1       16.87       18.92      2.48 o 
   7  -1   1      618.49      638.74     12.10 o 
   8  -1   1       26.52       25.42      5.70 o 
  -8   0   1       31.52       27.29      5.70 o 
  -7   0   1      593.26      605.89     17.41 o 
  -6   0   1      232.78      242.34      5.82 o 
  -5   0   1     1021.17     1048.31     15.20 o 
  -4   0   1     1139.66     1144.50     21.75 o 
  -3   0   1      109.05      120.18      2.99 o 
  -2   0   1     8417.02     8216.00    104.68 o 
  -1   0   1     1300.46     1310.55     27.74 o 
   0   0   1     2341.15     2262.94     71.17 o 
   1   0   1       23.26       22.06      0.91 o 
   2   0   1     8181.21     8030.19    123.01 o 
   3   0   1      255.21      262.60      3.99 o 
   4   0   1     1915.09     1967.15     25.19 o 
   5   0   1       17.07       23.18      2.05 o 
   6   0   1      180.30      185.36      6.92 o 
   7   0   1      169.69      178.81      5.75 o 
   8   0   1       62.34       62.60      6.67 o 
  -8   1   1       30.50       37.58      5.78 o 
  -7   1   1       45.53       40.21      4.99 o 
  -6   1   1      230.29      258.40     14.67 o 
  -5   1   1       10.83        7.66      1.39 o 
  -4   1   1     2362.19     2373.63     28.25 o 
  -3   1   1      206.01      219.40      3.41 o 
  -2   1   1     2473.44     2409.51     37.01 o 
  -1   1   1     1051.51     1155.98     27.67 o 
   0   1   1     2151.71     2276.94     41.05 o 
   1   1   1     1445.76     1523.94     23.60 o 
   2   1   1      358.35      390.96      5.36 o 
   3   1   1     4074.06     4128.64     51.57 o 
   4   1   1       60.82       58.51      2.00 o 
   5   1   1     1093.20     1109.57     23.97 o 
   6   1   1        0.37        0.56      2.74 o 
   7   1   1      393.91      431.11     14.34 o 
  -8   2   1       41.20       44.42      5.78 o 
  -7   2   1      464.01      475.92      9.57 o 
  -6   2   1      187.90      200.03      5.37 o 
  -5   2   1      937.74      887.25     11.17 o 
  -4   2   1     2946.39     2897.88     48.44 o 
  -3   2   1      325.58      317.86      3.88 o 
  -2   2   1     6003.02     6081.83    110.49 o 
  -1   2   1        4.70        2.77      0.87 o 
   0   2   1     9383.28     9479.57    180.97 o 
   1   2   1      166.36      166.16      2.61 o 
   2   2   1     8277.97     8360.55     90.86 o 
   3   2   1       82.25       71.82      2.18 o 
   4   2   1     1112.35     1080.60     13.57 o 
   5   2   1       71.06       80.84      9.40 o 
   6   2   1       60.23       65.56      3.89 o 
   7   2   1       75.08       77.11      7.03 o 
  -9   3   1       14.10       15.95      6.65 o 
  -8   3   1       37.31       35.33      3.70 o 
  -7   3   1      311.99      333.17      7.65 o 
  -6   3   1      109.73      109.93      4.33 o 
  -5   3   1      557.92      584.16     18.95 o 
  -4   3   1     1218.79     1199.21     14.57 o 
  -3   3   1     1275.41     1327.67     15.95 o 
  -2   3   1      368.49      365.81      4.75 o 
  -1   3   1      488.94      519.15      9.09 o 
   0   3   1        1.13        2.86      1.61 o 
   1   3   1      522.90      536.80     14.35 o 
   2   3   1       62.86       61.99      2.00 o 
   3   3   1      656.09      657.09      8.64 o 
   4   3   1       23.75       31.18      2.17 o 
   5   3   1      549.70      562.46      9.30 o 
   6   3   1        1.36       -4.50      5.13 o 
  -9   4   1       92.34      101.38      8.14 o 
  -8   4   1       23.40       25.43      3.77 o 
  -7   4   1      267.39      268.30     15.20 o 
  -6   4   1      217.89      234.44      5.92 o 
  -5   4   1      189.75      171.17      4.67 o 
  -4   4   1     2700.97     2757.26     35.77 o 
  -3   4   1       14.25       10.21      1.70 o 
  -2   4   1     2736.31     2641.24     33.65 o 
  -1   4   1       97.76       97.35      1.98 o 
   0   4   1     5308.01     5269.18     61.29 o 
   1   4   1      118.11      131.92      2.49 o 
   2   4   1     1583.26     1591.79     21.17 o 
   3   4   1       65.16       65.40      2.59 o 
   4   4   1      237.79      239.87      5.24 o 
   5   4   1      171.51      184.52      6.51 o 
  -8   5   1        9.01        3.83      5.15 o 
  -7   5   1      248.65      267.68      9.47 o 
  -6   5   1       76.72       70.90      4.61 o 
  -5   5   1      582.53      620.84     15.71 o 
  -4   5   1       33.30       32.39      1.95 o 
  -3   5   1      667.49      650.36     11.19 o 
  -2   5   1        4.50       12.38      2.79 o 
  -1   5   1      174.72      170.37      2.97 o 
   0   5   1      111.88      101.73      2.67 o 
   1   5   1       11.26       11.68      2.09 o 
   2   5   1       48.02       54.90      2.91 o 
   3   5   1      297.80      295.20      6.98 o 
   4   5   1      171.32      186.00      5.89 o 
   5   5   1       93.51      106.45      7.90 o 
  -8   6   1        0.77        2.66      4.83 o 
  -7   6   1      142.06      136.51      8.41 o 
  -6   6   1       65.05       76.52      5.07 o 
  -5   6   1       44.39       40.88      3.04 o 
  -4   6   1      310.30      320.93      6.49 o 
  -3   6   1        1.43        1.19      1.54 o 
  -2   6   1     1851.36     1848.35     24.08 o 
  -1   6   1      192.58      190.34      3.84 o 
   0   6   1     1229.29     1204.56     16.15 o 
   1   6   1        0.06       -2.36      2.36 o 
   2   6   1      659.36      630.22     31.76 o 
   3   6   1        0.39        0.22      3.26 o 
   4   6   1       99.18      112.39      8.25 o 
  -8   7   1        0.17       -5.64      5.64 o 
  -7   7   1      273.78      294.59     11.32 o 
  -6   7   1       31.36       41.03      3.75 o 
  -5   7   1      275.93      291.26      7.09 o 
  -4   7   1       39.30       40.61      2.30 o 
  -3   7   1      549.21      554.88      9.40 o 
  -2   7   1        3.31        4.62      2.46 o 
  -1   7   1       98.48       91.02      3.12 o 
   0   7   1       27.05       28.15      4.19 o 
   1   7   1        0.31       -1.22      2.96 o 
   2   7   1        2.43        3.57      3.59 o 
   3   7   1        3.69       -1.49      6.05 o 
  -7   8   1        1.93       -0.01      4.21 o 
  -6   8   1        5.21        6.06      5.14 o 
  -5   8   1        2.26        9.93      4.45 o 
  -4   8   1       51.34       59.13      2.93 o 
  -3   8   1        4.35        6.49      2.27 o 
  -2   8   1      122.18      120.60      4.09 o 
  -1   8   1       78.70       77.50      3.29 o 
   0   8   1      414.10      419.80     22.21 o 
   1   8   1        9.45       11.19      4.15 o 
  -5   9   1       86.26       94.56     10.34 o 
  -4   9   1        0.57       -1.91      2.71 o 
  -3   9   1       84.93       79.63      3.50 o 
  -2   9   1        0.45       -1.49      2.76 o 
  -1   9   1      145.63      141.07      6.14 o 
   0  -9   2       15.70       19.02      3.96 o 
   1  -9   2        2.48        1.34      2.69 o 
   2  -9   2       17.77       15.09      2.56 o 
   3  -9   2       54.39       51.33      3.04 o 
   4  -9   2       13.59       14.06      8.46 o 
   5  -9   2       11.61       13.34      3.75 o 
   6  -9   2       10.38        5.89      5.24 o 
  -2  -8   2        2.36        3.74      6.35 o 
  -1  -8   2       62.05       65.85      6.78 o 
   0  -8   2        2.52        0.44      2.30 o 
   1  -8   2      104.37      108.74      4.94 o 
   2  -8   2        0.57        1.45      2.07 o 
   3  -8   2      242.13      257.77      6.87 o 
   4  -8   2        0.01       -1.61      4.03 o 
   5  -8   2      134.81      142.86      7.15 o 
   6  -8   2        5.85        3.09      3.67 o 
   7  -8   2       45.11       46.56      5.97 o 
  -3  -7   2        0.16        0.54      5.94 o 
  -2  -7   2      133.81      152.54      8.96 o 
  -1  -7   2       10.41        9.72      3.99 o 
   0  -7   2      156.82      157.52      3.77 o 
   1  -7   2        4.27        4.24      1.83 o 
   2  -7   2       87.61       91.45      3.76 o 
   3  -7   2       73.76       77.21      3.45 o 
   4  -7   2        8.21        5.23      2.47 o 
   5  -7   2       58.79       66.56      4.69 o 
   6  -7   2        4.86        3.20      4.15 o 
   7  -7   2       42.94       43.09      5.94 o 
   8  -7   2       18.88        6.70      5.97 o 
  -4  -6   2       19.67       40.86      7.19 o 
  -3  -6   2       39.12       40.37      5.72 o 
  -2  -6   2        2.79        1.02      2.53 o 
  -1  -6   2      372.81      373.54     11.00 o 
   0  -6   2       14.10       16.37      1.61 o 
   1  -6   2      641.39      636.10     11.07 o 
   2  -6   2      117.67      119.95      2.88 o 
   3  -6   2      740.43      725.01     10.08 o 
   4  -6   2      389.69      396.42     11.00 o 
   5  -6   2       55.58       58.31      4.10 o 
   6  -6   2       79.17       71.04      5.32 o 
   7  -6   2       61.32       62.54      5.92 o 
   8  -6   2       44.79       34.89      6.10 o 
  -5  -5   2       16.86       17.66      6.32 o 
  -4  -5   2      352.64      354.53     19.33 o 
  -3  -5   2       15.23       20.21      2.83 o 
  -2  -5   2      269.94      265.51      4.79 o 
  -1  -5   2      555.27      566.80      6.97 o 
   0  -5   2      459.61      438.56      5.13 o 
   1  -5   2      355.02      378.68      4.48 o 
   2  -5   2      185.29      187.17      2.61 o 
   3  -5   2      569.71      576.54     11.74 o 
   4  -5   2        2.01        2.85      2.55 o 
   5  -5   2      791.04      784.19     19.14 o 
   6  -5   2       13.46        9.97      2.70 o 
   7  -5   2       87.29       89.92      8.57 o 
   8  -5   2        2.39        2.77      3.77 o 
  -6  -4   2        2.64       -0.79      5.53 o 
  -5  -4   2        1.35       -0.95      3.05 o 
  -4  -4   2        4.07        7.57      2.86 o 
  -3  -4   2      105.47       97.94      3.84 o 
  -2  -4   2       42.62       37.36      1.61 o 
  -1  -4   2      897.31      917.49      9.89 o 
   0  -4   2      625.78      653.66      7.14 o 
   1  -4   2      630.98      554.45      6.10 o 
   2  -4   2        5.75        5.11      1.49 o 
   3  -4   2     3475.34     3498.21     56.54 o 
   4  -4   2        0.00        8.41      2.28 o 
   5  -4   2      450.38      414.95     11.17 o 
   6  -4   2       47.43       43.01      2.96 o 
   7  -4   2       45.79       54.79      3.49 o 
   8  -4   2      135.33      128.28      5.88 o 
  -7  -3   2       47.76       60.80      7.03 o 
  -6  -3   2      355.21      353.73     12.49 o 
  -5  -3   2       48.99       51.86      6.55 o 
  -4  -3   2      622.24      620.90     16.55 o 
  -3  -3   2        2.41        5.43      1.47 o 
  -2  -3   2     3797.01     3845.98     52.91 o 
  -1  -3   2      615.92      646.91      7.40 o 
   0  -3   2     3076.14     3027.26     33.06 o 
   1  -3   2     1691.46     1723.13     23.94 o 
   2  -3   2       80.97       73.54      1.65 o 
   3  -3   2     2364.22     2389.76     33.13 o 
   4  -3   2      336.77      352.94      6.22 o 
   5  -3   2     2952.90     2857.64     39.83 o 
   6  -3   2      951.82      949.85     16.22 o 
   7  -3   2     1024.94     1008.94     27.39 o 
   8  -3   2       38.44       35.08      3.87 o 
  -7  -2   2       33.71       38.99      5.70 o 
  -6  -2   2        4.48        5.81      4.77 o 
  -5  -2   2      116.05      115.47      6.97 o 
  -4  -2   2       58.81       49.79      2.15 o 
  -3  -2   2      337.08      302.72      5.11 o 
  -2  -2   2      663.94      687.33     14.11 o 
  -1  -2   2      845.13      873.96     14.28 o 
   0  -2   2    33288.00    31655.40    687.35 o 
   1  -2   2    34337.40    33440.76    617.16 o 
   2  -2   2      354.03      405.06      7.59 o 
   3  -2   2     1872.78     1805.75     28.72 o 
   4  -2   2      376.55      354.88      6.25 o 
   5  -2   2      215.64      229.74      4.45 o 
   6  -2   2       67.65       62.90      2.96 o 
   7  -2   2      160.85      172.18      5.53 o 
   8  -2   2       41.63       37.35      3.65 o 
  -8  -1   2      101.13      128.65      9.66 o 
  -7  -1   2       58.30       68.65      6.40 o 
  -6  -1   2     1638.80     1673.90     40.24 o 
  -5  -1   2     1233.11     1216.67     30.32 o 
  -4  -1   2     4436.68     4427.01     52.37 o 
  -3  -1   2      298.56      299.67      5.15 o 
  -2  -1   2     7823.99     7613.80    119.93 o 
  -1  -1   2      239.61      211.29      3.69 o 
   0  -1   2     6295.47     6031.84    178.42 o 
   1  -1   2     1337.64     1404.31     41.77 o 
   2  -1   2     3279.68     3403.45     70.65 o 
   3  -1   2     5659.22     5671.99    115.63 o 
   4  -1   2       46.64       45.49      2.60 o 
   5  -1   2      891.02      847.92     12.72 o 
   6  -1   2      184.02      183.16      6.07 o 
   7  -1   2      592.96      589.05     11.35 o 
   8  -1   2       86.65       83.50      5.14 o 
  -8   0   2       35.54       39.50      5.91 o 
  -7   0   2      290.68      293.83     11.13 o 
  -6   0   2        6.14       10.82      3.85 o 
  -5   0   2      261.12      260.28      4.30 o 
  -4   0   2      329.74      355.38      5.57 o 
  -3   0   2       32.50       36.15      2.11 o 
  -2   0   2    10245.67     9989.58    165.56 o 
  -1   0   2       16.62       18.93      1.10 o 
   0   0   2      649.85      713.70     15.06 o 
   1   0   2     3830.49     3770.58    107.79 o 
   2   0   2     1887.52     1932.87     24.33 o 
   3   0   2      710.73      701.94      9.27 o 
   4   0   2      519.35      483.23      6.01 o 
   5   0   2       38.41       45.67      2.55 o 
   6   0   2        0.13        0.65      2.52 o 
   7   0   2       92.44      109.47      5.25 o 
   8   0   2        0.77       -5.59      5.59 o 
  -8   1   2      209.10      231.44     10.61 o 
  -7   1   2        2.81        7.51      4.91 o 
  -6   1   2      737.54      791.88     13.81 o 
  -5   1   2       52.36       52.29      2.22 o 
  -4   1   2     3752.60     3677.99     43.41 o 
  -3   1   2       60.02       78.39      2.73 o 
  -2   1   2     9022.98     8873.28    176.27 o 
  -1   1   2      400.14      412.01      6.50 o 
   0   1   2     4381.10     4621.37    106.28 o 
   1   1   2     1145.76     1182.76     18.29 o 
   2   1   2     6628.16     7024.21     87.16 o 
   3   1   2     1010.09      869.91     10.00 o 
   4   1   2        7.02        7.31      1.23 o 
   5   1   2     1448.57     1483.69     47.90 o 
   6   1   2      167.21      163.72      5.43 o 
   7   1   2      490.00      521.22     10.90 o 
  -8   2   2        9.81       13.59      5.10 o 
  -7   2   2      399.67      407.84     12.90 o 
  -6   2   2      197.79      216.83      5.46 o 
  -5   2   2      756.43      743.76      9.55 o 
  -4   2   2      110.52       70.94      3.81 o 
  -3   2   2     3486.44     3772.84     41.19 o 
  -2   2   2     5762.23     5712.80     87.90 o 
  -1   2   2      938.81      990.12     22.94 o 
   0   2   2     3636.95     3765.69     43.57 o 
   1   2   2      260.82      275.01      3.92 o 
   2   2   2     2838.42     2828.40     31.06 o 
   3   2   2       84.74       85.92      2.33 o 
   4   2   2      297.17      277.55      5.28 o 
   5   2   2       16.53       16.85      3.47 o 
   6   2   2       28.09       26.61      6.85 o 
   7   2   2        2.42       13.81      6.05 o 
  -9   3   2       32.72       39.75      7.05 o 
  -8   3   2       33.71       33.05      5.97 o 
  -7   3   2       83.64       90.00      7.65 o 
  -6   3   2      533.58      547.46     11.25 o 
  -5   3   2       56.79       55.16      1.86 o 
  -4   3   2     1392.28     1328.04     16.04 o 
  -3   3   2      154.09      149.66      2.62 o 
  -2   3   2     2485.89     2462.74     43.50 o 
  -1   3   2      939.10      955.42     12.43 o 
   0   3   2     1473.58     1567.37     21.96 o 
   1   3   2      719.26      740.03      9.20 o 
   2   3   2       39.85       43.16      3.33 o 
   3   3   2     1316.00     1338.07     16.55 o 
   4   3   2      114.91      111.09      3.66 o 
   5   3   2      345.43      372.49      8.37 o 
   6   3   2       39.15       34.19      5.83 o 
  -9   4   2       91.88       94.78      7.90 o 
  -8   4   2       24.89       24.66      3.76 o 
  -7   4   2      218.79      226.60      6.84 o 
  -6   4   2      259.33      273.47      6.41 o 
  -5   4   2      655.99      619.78      8.86 o 
  -4   4   2     1147.41     1138.76     15.22 o 
  -3   4   2       81.35       84.00      2.21 o 
  -2   4   2     3224.94     3105.50     39.48 o 
  -1   4   2       66.25       59.68      2.15 o 
   0   4   2     2144.82     2103.72     24.79 o 
   1   4   2      117.24      115.14      3.53 o 
   2   4   2     1232.79     1200.40     19.83 o 
   3   4   2        7.55       11.30      2.40 o 
   4   4   2      643.35      614.70     11.68 o 
   5   4   2        0.28       13.56      4.39 o 
  -8   5   2       23.00       24.53      5.29 o 
  -7   5   2       64.27       87.29      5.75 o 
  -6   5   2       70.74       80.86      5.78 o 
  -5   5   2      306.65      306.80      8.28 o 
  -4   5   2      725.97      715.69      9.97 o 
  -3   5   2      260.53      264.33      5.28 o 
  -2   5   2     1772.65     1808.33     21.54 o 
  -1   5   2      286.67      297.42      6.29 o 
   0   5   2      265.29      277.88      4.65 o 
   1   5   2      184.52      182.00      4.81 o 
   2   5   2        9.06        7.84      2.45 o 
   3   5   2      273.12      294.82      7.22 o 
   4   5   2        2.20        2.71      3.38 o 
  -8   6   2        7.39       -3.91      5.53 o 
  -7   6   2      377.86      378.97     12.44 o 
  -6   6   2       19.13       29.55      4.23 o 
  -5   6   2      246.70      246.09      9.26 o 
  -4   6   2      517.89      523.54      7.85 o 
  -3   6   2      140.16      132.38      4.87 o 
  -2   6   2      678.17      662.00      9.38 o 
  -1   6   2        0.12        1.79      1.66 o 
   0   6   2     1042.15     1016.57     21.26 o 
   1   6   2       61.11       64.93      3.81 o 
   2   6   2      671.46      644.88     12.78 o 
   3   6   2       18.03       20.85      3.95 o 
  -8   7   2       11.08        6.03      4.62 o 
  -7   7   2       19.56       22.50      3.86 o 
  -6   7   2       37.20       37.66      3.60 o 
  -5   7   2      415.03      432.08     13.24 o 
  -4   7   2      268.83      277.73      5.35 o 
  -3   7   2       97.42       97.01      3.23 o 
  -2   7   2       64.60       70.62      2.82 o 
  -1   7   2       42.36       38.67      2.40 o 
   0   7   2        1.38        1.84      2.63 o 
   1   7   2      138.09      135.85      5.58 o 
   2   7   2       39.18       42.61      4.06 o 
  -7   8   2       80.53       78.66      5.67 o 
  -6   8   2        3.28        5.50      6.17 o 
  -5   8   2       31.15       32.84      3.72 o 
  -4   8   2      198.15      206.30      5.00 o 
  -3   8   2        0.57       -1.62      2.49 o 
  -2   8   2      189.79      185.89      4.48 o 
  -1   8   2        0.05       -2.25      2.25 o 
   0   8   2       82.75       78.85      4.20 o 
   1   8   2       10.78       11.67      3.78 o 
  -5   9   2        6.44       15.90      4.29 o 
  -4   9   2       17.55       20.86      2.94 o 
  -3   9   2       74.08       70.96      3.61 o 
  -2   9   2        3.99        1.93      2.99 o 
   0  -9   3        8.36        7.14      6.32 o 
   1  -9   3       23.32       26.03      2.82 o 
   2  -9   3        0.49       -1.12      2.56 o 
   3  -9   3       15.03       14.25      3.09 o 
   4  -9   3        7.35        5.20      3.43 o 
   5  -9   3        0.08        3.46      3.37 o 
  -2  -8   3       13.88       21.35      7.19 o 
  -1  -8   3       61.79       60.62      6.43 o 
   0  -8   3        1.14       -1.47      2.30 o 
   1  -8   3      221.91      222.97      4.72 o 
   2  -8   3       19.04       18.02      2.35 o 
   3  -8   3      190.76      199.98      7.51 o 
   4  -8   3        6.36        9.22      2.76 o 
   5  -8   3      155.82      161.57      5.80 o 
   6  -8   3        1.32        7.27      4.61 o 
   7  -8   3       22.94       18.61      5.43 o 
  -3  -7   3       21.01       23.39      7.19 o 
  -2  -7   3       85.67       87.86      6.78 o 
  -1  -7   3       31.33       31.40      3.05 o 
   0  -7   3       39.16       38.66      2.12 o 
   1  -7   3       16.18       15.80      1.89 o 
   2  -7   3       12.04       13.21      1.83 o 
   3  -7   3        5.87        6.14      1.80 o 
   4  -7   3       84.12       80.38      8.37 o 
   5  -7   3       36.34       46.86      4.80 o 
   6  -7   3       47.75       46.94      4.88 o 
   7  -7   3        2.53       -5.10      5.10 o 
  -4  -6   3       17.79       30.55      6.32 o 
  -3  -6   3      101.54       93.67      6.84 o 
  -2  -6   3       18.19       22.41      4.67 o 
  -1  -6   3      769.16      800.57     17.33 o 
   0  -6   3       24.24       25.59      1.70 o 
   1  -6   3      877.89      864.93     11.73 o 
   2  -6   3        0.07       -0.48      1.43 o 
   3  -6   3      891.25      894.82     13.14 o 
   4  -6   3        0.85        2.97      2.09 o 
   5  -6   3      518.77      531.95     14.18 o 
   6  -6   3       89.25       85.29      5.73 o 
   7  -6   3       67.00       76.40     12.97 o 
   8  -6   3       29.82       28.72      4.31 o 
  -5  -5   3        7.80        5.08      5.82 o 
  -4  -5   3      172.59      161.02     13.79 o 
  -3  -5   3        4.43        6.50      2.73 o 
  -2  -5   3     1127.19     1166.07     15.88 o 
  -1  -5   3      427.37      453.23      5.74 o 
   0  -5   3      362.77      361.97      4.39 o 
   1  -5   3       19.73       23.97      1.02 o 
   2  -5   3        0.20        1.28      1.27 o 
   3  -5   3      149.67      154.82      2.67 o 
   4  -5   3       59.07       58.96      4.23 o 
   5  -5   3      152.26      155.95      6.60 o 
   6  -5   3        8.79        9.41      4.10 o 
   7  -5   3       73.07       66.93      3.81 o 
   8  -5   3       16.26       15.41      4.44 o 
  -6  -4   3       99.42      136.97     15.55 o 
  -5  -4   3       30.79       25.90      3.78 o 
  -4  -4   3       21.30       31.06      2.98 o 
  -3  -4   3      526.12      504.11     13.45 o 
  -2  -4   3       54.60       54.87      2.65 o 
  -1  -4   3     1599.56     1590.63     16.72 o 
   0  -4   3        4.09        4.80      0.72 o 
   1  -4   3     1921.49     1892.57     19.76 o 
   2  -4   3        7.51        9.32      0.81 o 
   3  -4   3     2725.31     2679.75     31.79 o 
   4  -4   3       31.56       28.62      1.96 o 
   5  -4   3      914.96      864.20     20.54 o 
   6  -4   3      293.38      281.96      6.49 o 
   7  -4   3       78.96       94.72      4.96 o 
   8  -4   3      197.91      189.90      6.41 o 
  -7  -3   3        9.02        8.65      5.40 o 
  -6  -3   3      225.38      212.51      9.23 o 
  -5  -3   3       21.44       18.75      4.59 o 
  -4  -3   3     1932.63     1854.18     43.62 o 
  -3  -3   3        0.28        0.58      1.41 o 
  -2  -3   3     2614.70     2564.02     35.32 o 
  -1  -3   3      159.62      152.64      3.09 o 
   0  -3   3     1051.67     1027.15     15.99 o 
   1  -3   3      344.38      357.17      4.57 o 
   2  -3   3      534.19      503.84      8.81 o 
   3  -3   3     1555.69     1482.88     29.12 o 
   4  -3   3        2.29        3.53      1.74 o 
   5  -3   3      370.61      355.75      9.89 o 
   6  -3   3       57.60       57.94      3.03 o 
   7  -3   3      126.12      125.87      6.31 o 
   8  -3   3       28.59       27.88      4.04 o 
  -7  -2   3       52.77       45.56      5.89 o 
  -6  -2   3      116.60      154.00      8.58 o 
  -5  -2   3        0.74       -1.30      3.85 o 
  -4  -2   3      401.38      399.68      8.10 o 
  -3  -2   3      376.32      360.21      6.37 o 
  -2  -2   3       89.06       88.68      2.06 o 
  -1  -2   3     2174.75     2073.13     27.14 o 
   0  -2   3     2005.27     2122.36     32.73 o 
   1  -2   3     2089.36     2076.78     37.10 o 
   2  -2   3      433.01      410.40      6.04 o 
   3  -2   3     3105.72     2984.62     58.55 o 
   4  -2   3      206.85      195.86      4.70 o 
   5  -2   3     2292.04     2277.52     59.44 o 
   6  -2   3       37.27       34.19      2.77 o 
   7  -2   3      180.93      192.45      9.21 o 
   8  -2   3      363.58      354.16      8.45 o 
  -8  -1   3      104.03      105.48      7.46 o 
  -7  -1   3        9.51       10.55      4.86 o 
  -6  -1   3       92.43       90.82      4.63 o 
  -5  -1   3     1464.39     1482.64     25.13 o 
  -4  -1   3     3176.42     3259.37     38.78 o 
  -3  -1   3       30.60       33.67      1.60 o 
  -2  -1   3     3870.22     3784.72     74.77 o 
  -1  -1   3      168.49      166.80      6.10 o 
   0  -1   3    10958.49    10183.75    169.32 o 
   1  -1   3     1563.47     1583.12     34.99 o 
   2  -1   3      515.99      507.97     10.83 o 
   3  -1   3     4506.33     4577.90     68.33 o 
   4  -1   3       50.11       46.32      3.46 o 
   5  -1   3      821.81      785.62     19.05 o 
   6  -1   3        4.06        2.27      3.70 o 
   7  -1   3      294.75      279.13      7.07 o 
   8  -1   3       10.55       14.53      3.67 o 
  -8   0   3       20.92       25.96      5.67 o 
  -7   0   3       92.83       92.18      6.51 o 
  -6   0   3      119.39      126.68      4.60 o 
  -5   0   3      109.76      117.15      3.48 o 
  -4   0   3        2.16        3.65      1.78 o 
  -3   0   3      546.40      520.39      7.40 o 
  -2   0   3       15.23       16.95      1.03 o 
  -1   0   3     3186.96     3352.50     51.39 o 
   0   0   3     1437.18     1509.66     23.28 o 
   1   0   3     5813.53     5808.04    121.16 o 
   2   0   3     2038.39     2119.75     26.56 o 
   3   0   3     4333.45     4632.02     57.94 o 
   4   0   3       32.57       33.12      1.60 o 
   5   0   3      948.19      961.98     16.42 o 
   6   0   3      138.78      128.30      5.04 o 
   7   0   3       63.37       72.89      3.93 o 
  -8   1   3       34.67       32.83      5.51 o 
  -7   1   3      100.34      103.39      7.57 o 
  -6   1   3     1663.12     1783.88     42.36 o 
  -5   1   3       72.35       74.66      4.01 o 
  -4   1   3     5182.19     5167.17     60.91 o 
  -3   1   3      188.82      197.43      3.24 o 
  -2   1   3     6553.39     6561.38    151.27 o 
  -1   1   3      212.52      215.81      3.66 o 
   0   1   3     6016.01     6369.07    146.39 o 
   1   1   3     4720.22     4867.84     70.55 o 
   2   1   3      871.30      911.91     10.31 o 
   3   1   3     2532.74     2555.00     28.21 o 
   4   1   3      201.17      212.95      4.05 o 
   5   1   3     1283.76     1281.07     24.96 o 
   6   1   3        0.72       -0.98      2.75 o 
   7   1   3      131.30      131.09      6.02 o 
  -8   2   3        0.64       -1.68      5.34 o 
  -7   2   3      193.62      188.91      8.17 o 
  -6   2   3        0.32        1.49      2.27 o 
  -5   2   3      111.46      105.07      2.85 o 
  -4   2   3      825.35      899.59     11.14 o 
  -3   2   3      875.54      938.07     10.63 o 
  -2   2   3      743.72      765.26     12.09 o 
  -1   2   3     1157.25     1209.95     19.18 o 
   0   2   3     4296.25     4359.84     63.29 o 
   1   2   3     1633.77     1649.47     18.26 o 
   2   2   3      116.03       84.91      2.07 o 
   3   2   3      999.82     1010.18     12.61 o 
   4   2   3        5.54        9.32      1.59 o 
   5   2   3       60.62       73.03      3.77 o 
   6   2   3       59.25       70.06      4.15 o 
   7   2   3       31.15       25.67      6.48 o 
  -9   3   3       10.16       24.09      6.62 o 
  -8   3   3      201.38      238.33     10.37 o 
  -7   3   3       62.59       56.58      3.51 o 
  -6   3   3     1379.10     1494.86     24.53 o 
  -5   3   3       16.99       17.54      1.49 o 
  -4   3   3     2384.58     2296.24     27.36 o 
  -3   3   3       12.53       14.65      1.00 o 
  -2   3   3     4228.02     4266.19     49.75 o 
  -1   3   3      218.96      224.49      3.42 o 
   0   3   3     2146.09     2208.07     30.70 o 
   1   3   3     1876.16     1867.50     22.34 o 
   2   3   3     1170.20     1190.32     14.66 o 
   3   3   3     1523.79     1542.95     18.92 o 
   4   3   3       10.85        5.86      2.19 o 
   5   3   3      835.16      839.27     15.22 o 
   6   3   3        7.65        7.68      3.77 o 
  -9   4   3       93.68      102.49      7.81 o 
  -8   4   3        6.26        7.54      5.40 o 
  -7   4   3      475.04      515.60     10.29 o 
  -6   4   3        7.43       11.85      2.35 o 
  -5   4   3      134.38      132.12      3.50 o 
  -4   4   3      223.89      224.14      3.90 o 
  -3   4   3       62.59       62.60      2.17 o 
  -2   4   3     2519.74     2481.94     31.73 o 
  -1   4   3     1464.77     1533.41     18.22 o 
   0   4   3     2273.40     2303.83     32.28 o 
   1   4   3      391.00      403.10      6.74 o 
   2   4   3      800.72      775.11     24.38 o 
   3   4   3      367.96      348.28      7.49 o 
   4   4   3       76.26       63.66      3.72 o 
   5   4   3       22.42       19.86      5.29 o 
  -8   5   3       66.06       76.19      6.35 o 
  -7   5   3       38.03       42.79      4.67 o 
  -6   5   3      898.95      939.90     22.65 o 
  -5   5   3       42.36       37.48      2.11 o 
  -4   5   3     1353.89     1365.51     18.03 o 
  -3   5   3      266.19      252.12      5.20 o 
  -2   5   3     1573.21     1554.60     20.28 o 
  -1   5   3       98.23      107.43      2.90 o 
   0   5   3      994.97      991.68     16.57 o 
   1   5   3      444.02      430.63      8.30 o 
   2   5   3      232.73      213.75      5.94 o 
   3   5   3      108.87      114.39      4.88 o 
   4   5   3       52.83       41.78      3.99 o 
  -8   6   3       12.39        4.88      5.59 o 
  -7   6   3       77.61       87.98      8.28 o 
  -6   6   3       38.12       46.69      3.50 o 
  -5   6   3      185.27      185.32      7.97 o 
  -4   6   3      268.24      275.78      5.01 o 
  -3   6   3       79.49       79.76      2.85 o 
  -2   6   3      349.77      322.83      5.35 o 
  -1   6   3       48.70       46.07      2.12 o 
   0   6   3     1309.97     1278.43     24.04 o 
   1   6   3      151.65      142.66      4.90 o 
   2   6   3      248.60      240.42      6.58 o 
   3   6   3        7.52        9.86      4.00 o 
  -7   7   3        7.62       25.63      6.63 o 
  -6   7   3      231.00      263.28      7.27 o 
  -5   7   3       96.63      103.60      3.70 o 
  -4   7   3      200.21      212.16      4.65 o 
  -3   7   3       61.14       56.66      2.64 o 
  -2   7   3      356.52      360.29      6.17 o 
  -1   7   3       15.83       11.27      2.08 o 
   0   7   3      890.39      823.88     14.76 o 
   1   7   3       74.02       61.09      3.73 o 
   2   7   3       22.69       21.04      5.94 o 
  -7   8   3       70.20       68.08      7.27 o 
  -6   8   3       16.79       11.76      4.00 o 
  -5   8   3      466.00      469.11     11.59 o 
  -4   8   3        1.82        1.00      2.59 o 
  -3   8   3        1.68        0.39      2.38 o 
  -2   8   3      160.38      157.98      4.50 o 
  -1   8   3       20.24       21.78      3.33 o 
   0   8   3      138.69      132.62      6.65 o 
  -4   9   3       54.17       58.59      3.52 o 
  -3   9   3       27.70       25.63      3.15 o 
   0  -9   4        4.98        4.37      6.27 o 
   1  -9   4       43.03       46.13      2.95 o 
   2  -9   4        0.15       -1.49      2.45 o 
   3  -9   4       22.25       25.12      4.30 o 
   4  -9   4       24.91       26.55      3.46 o 
   5  -9   4        4.02        9.62      3.79 o 
  -2  -8   4        1.46        3.39      6.35 o 
  -1  -8   4       45.10       45.15      6.13 o 
   0  -8   4        1.15       -0.19      5.15 o 
   1  -8   4       73.94       79.42      3.16 o 
   2  -8   4       11.63       11.83      2.22 o 
   3  -8   4      165.64      163.02      4.80 o 
   4  -8   4       11.33       11.87      2.91 o 
   5  -8   4        8.40        0.19      4.40 o 
   6  -8   4        6.56        5.05      5.24 o 
   7  -8   4        2.35       -2.41      5.29 o 
  -3  -7   4       79.10       96.95      7.87 o 
  -2  -7   4        7.11        5.51      5.18 o 
  -1  -7   4        3.14       12.15      5.15 o 
   0  -7   4       24.46       26.28      2.16 o 
   1  -7   4       75.25       77.17      2.97 o 
   2  -7   4       29.81       31.29      2.04 o 
   3  -7   4       67.43       68.54      4.41 o 
   4  -7   4      101.54      108.14      6.21 o 
   5  -7   4        2.08        9.20      3.74 o 
   6  -7   4      188.79      186.16      8.25 o 
   7  -7   4       10.64        7.73      4.94 o 
  -4  -6   4       64.23       92.25      8.09 o 
  -3  -6   4       47.54       40.35      6.32 o 
  -2  -6   4       44.93       43.74      5.43 o 
  -1  -6   4      300.04      294.85      5.04 o 
   0  -6   4       15.06       17.15      1.64 o 
   1  -6   4      620.89      623.02     11.87 o 
   2  -6   4      103.37      100.77      2.55 o 
   3  -6   4      821.63      844.85     10.60 o 
   4  -6   4       51.23       51.45      3.88 o 
   5  -6   4      206.02      211.97      7.76 o 
   6  -6   4        1.83        1.68      4.31 o 
   7  -6   4       36.01       34.24      4.08 o 
   8  -6   4       41.02       38.16      4.42 o 
  -5  -5   4       28.00       32.40      4.35 o 
  -4  -5   4        7.47        7.09      3.36 o 
  -3  -5   4       78.10       85.19      4.28 o 
  -2  -5   4      348.57      344.93      7.41 o 
  -1  -5   4      315.43      307.83      4.23 o 
   0  -5   4       47.80       43.44      1.41 o 
   1  -5   4      309.28      285.53      3.60 o 
   2  -5   4      292.06      307.29      5.03 o 
   3  -5   4        0.78        3.16      1.20 o 
   4  -5   4      122.88      115.45      5.24 o 
   5  -5   4        3.80       -0.11      3.04 o 
   6  -5   4     1414.56     1373.59     32.02 o 
   7  -5   4      265.55      256.33      6.93 o 
   8  -5   4      115.41      111.46      9.24 o 
  -6  -4   4       95.34      124.01     21.22 o 
  -5  -4   4       19.39       14.35      4.80 o 
  -4  -4   4      266.63      271.62      9.39 o 
  -3  -4   4      461.85      436.80     12.09 o 
  -2  -4   4       73.78       82.82      3.41 o 
  -1  -4   4     1149.23     1174.99     13.99 o 
   0  -4   4      713.15      827.71      9.96 o 
   1  -4   4    18102.68    18283.06    214.85 o 
   2  -4   4      442.70      494.16      7.41 o 
   3  -4   4     1771.35     1783.42     21.35 o 
   4  -4   4        4.75        1.87      2.36 o 
   5  -4   4      724.37      678.40     16.77 o 
   6  -4   4      147.68      137.22      6.62 o 
   7  -4   4      289.37      305.36      7.37 o 
   8  -4   4       20.04       17.77      6.66 o 
  -7  -3   4        6.43        8.90      6.05 o 
  -6  -3   4      165.74      145.31      8.82 o 
  -5  -3   4      734.28      726.84     19.16 o 
  -4  -3   4     1960.02     1826.05     42.91 o 
  -3  -3   4      173.99      186.75      5.28 o 
  -2  -3   4      904.63      875.55     16.60 o 
  -1  -3   4      755.90      704.40     15.16 o 
   0  -3   4      592.66      602.13      9.62 o 
   1  -3   4      728.94      693.42      8.89 o 
   2  -3   4      193.39      207.84      4.09 o 
   3  -3   4        5.62       11.78      4.02 o 
   4  -3   4      725.29      682.91     16.35 o 
   5  -3   4        0.57        5.78      2.69 o 
   6  -3   4       40.98       33.80      3.58 o 
   7  -3   4        0.67        2.86      3.04 o 
   8  -3   4       64.78       63.17      4.34 o 
  -7  -2   4       11.56       12.34      5.81 o 
  -6  -2   4      412.11      458.48     14.26 o 
  -5  -2   4       22.69       20.67      2.85 o 
  -4  -2   4      560.79      566.85     17.73 o 
  -3  -2   4      479.81      462.84     11.62 o 
  -2  -2   4       10.44        8.61      0.97 o 
  -1  -2   4     7640.41     7281.92     92.55 o 
   0  -2   4     2124.84     2086.65     29.43 o 
   1  -2   4     6781.59     6604.09    118.89 o 
   2  -2   4        4.22        2.22      0.63 o 
   3  -2   4     4128.40     3943.17     96.36 o 
   4  -2   4       19.02       24.30      2.69 o 
   5  -2   4     1369.90     1410.05     32.17 o 
   6  -2   4      328.44      322.96      8.61 o 
   7  -2   4      473.26      493.35     10.01 o 
   8  -2   4       20.19       17.48      7.35 o 
  -8  -1   4      106.35      106.86      7.54 o 
  -7  -1   4        0.84       -0.60      4.61 o 
  -6  -1   4      527.11      530.85     10.62 o 
  -5  -1   4       16.73       13.67      2.41 o 
  -4  -1   4     2179.93     2144.84     31.13 o 
  -3  -1   4      269.95      278.26      6.35 o 
  -2  -1   4     5821.44     5896.91     96.41 o 
  -1  -1   4      588.79      540.28      7.24 o 
   0  -1   4     1601.46     1591.14     35.28 o 
   1  -1   4       24.40       24.23      1.63 o 
   2  -1   4     2299.30     2457.00     30.93 o 
   3  -1   4      426.55      566.41      9.23 o 
   4  -1   4       61.68       48.74      2.63 o 
   5  -1   4      404.14      383.97      8.00 o 
   6  -1   4       28.25       25.44      3.11 o 
   7  -1   4       23.75       23.00      3.35 o 
   8  -1   4       78.89       82.51      4.85 o 
  -8   0   4      153.71      177.87     10.01 o 
  -7   0   4        7.03        8.17      4.56 o 
  -6   0   4      250.79      268.08      6.49 o 
  -5   0   4       39.53       37.01      2.69 o 
  -4   0   4     1286.12     1382.22     29.75 o 
  -3   0   4       50.78      107.66      3.27 o 
  -2   0   4     1569.53     1680.12     26.31 o 
  -1   0   4    12555.45    12242.45    216.33 o 
   0   0   4      165.60      174.08      5.42 o 
   1   0   4     6652.05     7088.66    124.89 o 
   2   0   4        0.58        0.45      0.55 o 
   3   0   4     4159.38     4233.00     55.94 o 
   4   0   4      219.26      236.46      4.57 o 
   5   0   4      958.17      973.15     27.54 o 
   6   0   4      257.38      239.15      6.71 o 
   7   0   4      314.42      308.20      7.99 o 
  -8   1   4       70.90       72.64      6.84 o 
  -7   1   4       16.99       14.35      4.88 o 
  -6   1   4     1151.71     1151.79     19.90 o 
  -5   1   4       13.27       13.38      1.66 o 
  -4   1   4     2965.13     2789.26     35.07 o 
  -3   1   4        8.35       14.55      1.01 o 
  -2   1   4     6546.40     6470.83     99.66 o 
  -1   1   4      416.19      442.79      8.69 o 
   0   1   4     1985.11     2204.49     50.48 o 
   1   1   4       48.33       45.21      1.37 o 
   2   1   4      264.38      248.31      3.67 o 
   3   1   4     1216.47     1188.01     13.47 o 
   4   1   4       30.36       22.86      2.43 o 
   5   1   4      141.80      151.94     11.06 o 
   6   1   4        0.82       -0.35      3.55 o 
   7   1   4       71.12       77.77      4.75 o 
  -8   2   4       64.85       61.65      5.89 o 
  -7   2   4       25.50       29.74      4.50 o 
  -6   2   4       75.46       86.52      6.39 o 
  -5   2   4       11.74       18.84      1.40 o 
  -4   2   4      380.32      348.03      4.82 o 
  -3   2   4      874.39      801.62      8.64 o 
  -2   2   4       17.92       20.71      1.02 o 
  -1   2   4     3332.44     3393.21     42.92 o 
   0   2   4      161.22      180.94      3.33 o 
   1   2   4     4539.08     4718.02     55.44 o 
   2   2   4      120.04      127.56      3.90 o 
   3   2   4     1508.28     1485.43     21.26 o 
   4   2   4        0.85        2.34      2.29 o 
   5   2   4     1193.36     1125.51     19.35 o 
   6   2   4      143.37      152.71      6.20 o 
  -9   3   4       72.98       84.39      7.57 o 
  -8   3   4      203.95      229.76     10.02 o 
  -7   3   4       24.93       19.89      4.61 o 
  -6   3   4      789.70      804.24     11.48 o 
  -5   3   4       31.33       30.14      1.81 o 
  -4   3   4     4798.00     4778.43     56.28 o 
  -3   3   4        0.07        0.29      0.94 o 
  -2   3   4     6550.74     6716.34     84.58 o 
  -1   3   4      588.39      715.64      9.54 o 
   0   3   4     3864.76     3992.61     55.24 o 
   1   3   4      572.67      570.36      7.36 o 
   2   3   4      415.45      419.30      5.82 o 
   3   3   4      614.54      634.72      8.52 o 
   4   3   4       29.25       23.96      2.27 o 
   5   3   4      332.70      350.38      8.35 o 
   6   3   4        8.27        5.78      5.67 o 
  -8   4   4       70.01       62.38      6.21 o 
  -7   4   4      353.31      360.24     11.16 o 
  -6   4   4      205.62      193.70      7.19 o 
  -5   4   4      175.26      177.87      4.37 o 
  -4   4   4        0.29        0.52      1.18 o 
  -3   4   4      143.96      133.12      2.78 o 
  -2   4   4       26.70       35.81      1.45 o 
  -1   4   4      643.57      593.83      7.54 o 
   0   4   4      257.77      243.74      5.03 o 
   1   4   4     1561.10     1550.74     22.18 o 
   2   4   4      365.29      348.67      7.09 o 
   3   4   4      543.86      537.64     10.25 o 
   4   4   4        7.86        9.72      4.03 o 
   5   4   4      203.33      188.63      8.77 o 
  -7   5   4      143.24      131.13      7.76 o 
  -6   5   4      514.38      570.87     10.83 o 
  -5   5   4       32.92       37.40      2.10 o 
  -4   5   4     2888.82     2930.17     47.61 o 
  -3   5   4        4.04        3.00      1.39 o 
  -2   5   4     1640.32     1603.78     20.95 o 
  -1   5   4        9.29        9.05      1.41 o 
   0   5   4      954.39      902.15     15.28 o 
   1   5   4      677.45      679.53     12.15 o 
   2   5   4       24.76       24.41      2.98 o 
   3   5   4      341.02      363.47      8.30 o 
   4   5   4       28.96       26.12      3.88 o 
  -8   6   4        0.48        0.69      6.99 o 
  -7   6   4      179.94      175.45     11.64 o 
  -6   6   4       21.06       17.41      3.34 o 
  -5   6   4      112.43      113.48      3.57 o 
  -4   6   4       30.48       30.22      2.05 o 
  -3   6   4       61.49       61.63      2.55 o 
  -2   6   4      139.16      137.77      3.48 o 
  -1   6   4      117.77      113.06      3.24 o 
   0   6   4      110.55       99.07      4.23 o 
   1   6   4       27.83       34.18      2.97 o 
   2   6   4       72.12       72.47      4.00 o 
   3   6   4      175.70      164.76      8.78 o 
  -7   7   4        3.80        0.39      4.10 o 
  -6   7   4       48.66       67.30      4.18 o 
  -5   7   4       72.81       69.56      2.99 o 
  -4   7   4      389.12      388.34      6.70 o 
  -3   7   4       30.04       24.67      2.34 o 
  -2   7   4      599.48      574.41      8.81 o 
  -1   7   4       22.15       24.81      2.89 o 
   0   7   4      113.98      111.23      5.22 o 
   1   7   4       73.20       74.11      4.11 o 
   2   7   4       36.20       32.60      4.31 o 
  -6   8   4       62.92       66.04      4.71 o 
  -5   8   4       10.55       12.19      2.83 o 
  -4   8   4       38.23       39.13      2.89 o 
  -3   8   4        1.28        2.76      2.45 o 
  -2   8   4       77.55       77.26      3.24 o 
  -1   8   4       13.47       16.51      3.32 o 
   0   8   4       91.50       87.74      8.45 o 
   0  -9   5        0.88        0.03      5.45 o 
   1  -9   5       27.19       33.70      5.83 o 
   2  -9   5        7.57        8.95      2.50 o 
   3  -9   5        4.53        6.19      2.96 o 
   4  -9   5       23.27       15.33      3.49 o 
   5  -9   5        0.16       -1.94      4.52 o 
  -2  -8   5        0.29       -6.27      6.27 o 
  -1  -8   5       22.00       15.25      6.32 o 
   0  -8   5       47.40       51.39      5.45 o 
   1  -8   5       49.59       52.77      2.62 o 
   2  -8   5       25.73       28.17      2.24 o 
   3  -8   5       36.16       36.35      2.89 o 
   4  -8   5       66.27       66.38      3.48 o 
   5  -8   5       41.06       41.19      5.16 o 
   6  -8   5       12.48       17.15      4.96 o 
  -3  -7   5       40.96       54.18      6.92 o 
  -2  -7   5       18.87       16.01      5.59 o 
  -1  -7   5      562.23      603.60     17.41 o 
   0  -7   5       16.29       15.30      1.91 o 
   1  -7   5      167.08      173.71      3.77 o 
   2  -7   5       52.13       56.06      2.22 o 
   3  -7   5       38.08       38.49      2.84 o 
   4  -7   5      154.95      158.99      6.65 o 
   5  -7   5       16.45       21.46      3.91 o 
   6  -7   5       48.08       42.60      5.43 o 
   7  -7   5      114.28      110.44      7.82 o 
  -4  -6   5       18.62       17.63      6.84 o 
  -3  -6   5       79.01       69.84      4.19 o 
  -2  -6   5        0.24        1.02      4.29 o 
  -1  -6   5      109.22      104.06      4.94 o 
   0  -6   5        3.48        6.73      1.50 o 
   1  -6   5      272.43      281.73      4.41 o 
   2  -6   5       57.09       56.68      1.88 o 
   3  -6   5      286.18      294.11      5.64 o 
   4  -6   5       59.46       55.49      2.68 o 
   5  -6   5      122.64      138.62      7.06 o 
   6  -6   5        6.22       14.13      4.21 o 
   7  -6   5       10.03       -1.00      4.59 o 
   8  -6   5        7.55        4.67      3.92 o 
  -5  -5   5       83.30       89.07     11.38 o 
  -4  -5   5      162.09      153.45      5.80 o 
  -3  -5   5      550.48      571.99     15.24 o 
  -2  -5   5        9.32        9.17      2.85 o 
  -1  -5   5     1150.98     1185.82     23.03 o 
   0  -5   5        3.03        0.24      0.93 o 
   1  -5   5      381.76      372.65      4.45 o 
   2  -5   5       95.40      102.39      2.95 o 
   3  -5   5      216.63      199.05      3.78 o 
   4  -5   5      527.06      528.33      9.47 o 
   5  -5   5      164.27      166.13      6.70 o 
   6  -5   5      276.32      251.53      8.99 o 
   7  -5   5       29.29       30.44      3.65 o 
   8  -5   5      150.72      149.18      6.18 o 
  -6  -4   5      188.68      195.09      9.85 o 
  -5  -4   5       22.32       10.72      4.78 o 
  -4  -4   5      391.65      394.83     11.98 o 
  -3  -4   5       32.50       23.71      3.53 o 
  -2  -4   5       78.39       79.92      4.48 o 
  -1  -4   5     1011.63     1006.42     12.06 o 
   0  -4   5      567.78      587.41      7.23 o 
   1  -4   5      164.28      147.72      3.66 o 
   2  -4   5       23.79       20.85      0.94 o 
   3  -4   5     1701.64     1670.36     27.50 o 
   4  -4   5       10.00       13.10      2.63 o 
   5  -4   5      570.07      555.84     14.35 o 
   6  -4   5      116.51      114.87      7.00 o 
   7  -4   5       70.09       66.40      3.70 o 
   8  -4   5       39.66       36.98      4.20 o 
  -7  -3   5       23.29       22.95      6.38 o 
  -6  -3   5        0.87       -4.58      4.58 o 
  -5  -3   5      200.89      198.63      8.77 o 
  -4  -3   5       16.40       16.09      3.83 o 
  -3  -3   5     1525.60     1516.37     27.50 o 
  -2  -3   5       87.31       84.31      4.11 o 
  -1  -3   5     1735.95     1649.25     23.63 o 
   0  -3   5     1166.16     1141.76     14.82 o 
   1  -3   5     1836.32     1858.46     23.34 o 
   2  -3   5      497.56      513.41      6.63 o 
   3  -3   5       96.43       88.19      2.23 o 
   4  -3   5     1168.97     1126.83     25.96 o 
   5  -3   5      137.75      144.71      6.30 o 
   6  -3   5      595.98      567.04     14.94 o 
   7  -3   5       21.67       23.22      3.09 o 
   8  -3   5      229.12      235.90      7.30 o 
  -7  -2   5        5.27       -4.80      4.80 o 
  -6  -2   5      611.70      655.13     18.60 o 
  -5  -2   5       15.83       12.41      4.33 o 
  -4  -2   5      749.10      758.22     13.69 o 
  -3  -2   5      949.90      927.51     14.07 o 
  -2  -2   5     1007.28      993.01     18.95 o 
  -1  -2   5     2505.55     2446.94     31.36 o 
   0  -2   5        0.54        3.85      1.83 o 
   1  -2   5     6163.83     6020.49     92.69 o 
   2  -2   5       32.51       31.88      1.06 o 
   3  -2   5     6085.28     6274.38    183.52 o 
   4  -2   5        2.52        1.09      2.41 o 
   5  -2   5      835.55      859.55     20.75 o 
   6  -2   5       31.42       24.76      2.71 o 
   7  -2   5       59.38       63.29      3.83 o 
   8  -2   5       41.06       33.97      3.95 o 
  -8  -1   5        0.60        3.31      6.27 o 
  -7  -1   5       52.12       55.57      5.73 o 
  -6  -1   5      244.32      222.38      6.68 o 
  -5  -1   5      245.94      247.37      6.08 o 
  -4  -1   5      508.64      488.80      9.04 o 
  -3  -1   5     2435.86     2480.94     35.48 o 
  -2  -1   5     1501.26     1553.09     24.85 o 
  -1  -1   5     1177.50     1137.68     18.27 o 
   0  -1   5      882.21      869.36     13.02 o 
   1  -1   5      238.23      241.12      5.76 o 
   2  -1   5      727.06      740.68     12.26 o 
   3  -1   5       80.89       77.48      2.08 o 
   4  -1   5      618.51      594.85     14.98 o 
   5  -1   5       25.70       42.76      2.77 o 
   6  -1   5      620.72      598.11     11.33 o 
   7  -1   5       23.48       32.11      3.71 o 
  -8   0   5      188.47      228.58     11.07 o 
  -7   0   5       33.13       21.95      4.86 o 
  -6   0   5      747.53      775.38     27.29 o 
  -5   0   5      182.06      170.29      4.81 o 
  -4   0   5      666.56      612.81      9.76 o 
  -3   0   5     4165.03     4325.53     60.99 o 
  -2   0   5      474.77      436.61      6.08 o 
  -1   0   5     4521.52     4627.06     64.79 o 
   0   0   5       12.91       15.23      0.95 o 
   1   0   5    10776.41    10881.46    128.23 o 
   2   0   5      781.01      897.10     17.75 o 
   3   0   5     3395.16     3409.25     42.74 o 
   4   0   5       65.15       54.48      3.74 o 
   5   0   5      746.83      760.03     13.55 o 
   6   0   5      257.90      228.01      6.34 o 
   7   0   5      144.96      142.99      5.65 o 
  -8   1   5      206.14      223.59     10.48 o 
  -7   1   5       40.66       40.94      4.91 o 
  -6   1   5      433.80      434.87     15.82 o 
  -5   1   5      321.79      319.11      9.32 o 
  -4   1   5     1360.00     1241.82     15.22 o 
  -3   1   5      298.34      260.81     11.41 o 
  -2   1   5     2630.28     2653.11     33.81 o 
  -1   1   5      872.37      935.48     18.23 o 
   0   1   5     1581.16     1699.48     31.48 o 
   1   1   5       15.41       17.93      1.09 o 
   2   1   5       27.28       32.78      1.34 o 
   3   1   5       75.52       83.59      1.97 o 
   4   1   5      760.43      678.30     12.08 o 
   5   1   5      201.74      158.63      5.30 o 
   6   1   5      234.49      221.26      6.60 o 
   7   1   5        1.57       -3.60      3.92 o 
  -8   2   5      180.29      183.22      8.90 o 
  -7   2   5        8.49        7.00      4.58 o 
  -6   2   5     1247.09     1233.13     26.73 o 
  -5   2   5      204.45      222.60      6.33 o 
  -4   2   5      848.13      822.51     11.87 o 
  -3   2   5      500.78      467.17      5.24 o 
  -2   2   5      386.55      359.34      4.31 o 
  -1   2   5    11846.60    12699.46    148.49 o 
   0   2   5      149.97      179.36      3.65 o 
   1   2   5     5680.01     5757.95     79.22 o 
   2   2   5       12.18       12.52      1.14 o 
   3   2   5     3730.32     3695.95     51.37 o 
   4   2   5       55.54       57.67      6.08 o 
   5   2   5      648.86      645.51     12.26 o 
   6   2   5       56.48       62.31      7.43 o 
  -8   3   5       82.89       98.61      6.97 o 
  -7   3   5        2.28        0.65      4.34 o 
  -6   3   5     1373.40     1377.05     18.70 o 
  -5   3   5       89.23       82.00      4.07 o 
  -4   3   5     2032.07     2012.95     21.18 o 
  -3   3   5      697.33      682.15      9.22 o 
  -2   3   5     4124.39     4072.59     51.57 o 
  -1   3   5        6.02       10.32      1.04 o 
   0   3   5     1847.37     1896.13     26.64 o 
   1   3   5        0.82        3.12      1.50 o 
   2   3   5       16.55       18.42      3.98 o 
   3   3   5        2.53        2.67      2.18 o 
   4   3   5       22.97       12.91      3.93 o 
   5   3   5       55.32       58.77      5.97 o 
  -6   4   5      237.06      239.98      5.85 o 
  -5   4   5        0.13       -0.17      1.43 o 
  -4   4   5      311.37      295.51      4.88 o 
  -3   4   5      505.20      457.72      6.62 o 
  -2   4   5      458.37      500.79      7.16 o 
  -1   4   5     1548.46     1483.64     17.76 o 
   0   4   5       78.51       78.50      2.66 o 
   1   4   5     3086.81     3100.63     43.43 o 
   2   4   5        0.01       -2.13      2.13 o 
   3   4   5     1023.66     1008.10     20.78 o 
   4   4   5       55.00       54.37      5.70 o 
   5   4   5      257.15      261.40     10.29 o 
  -7   5   5       35.89       30.80      5.43 o 
  -6   5   5      649.22      671.93      9.95 o 
  -5   5   5       38.33       38.30      3.00 o 
  -4   5   5     1198.57     1171.98     15.69 o 
  -3   5   5       19.98       19.07      1.80 o 
  -2   5   5     2255.05     2170.86     28.10 o 
  -1   5   5        0.23        1.43      1.46 o 
   0   5   5     2066.33     2031.92     50.25 o 
   1   5   5      725.27      713.58     12.76 o 
   2   5   5      366.84      332.35      7.74 o 
   3   5   5      151.30      163.36      5.66 o 
   4   5   5        9.99       16.74      5.05 o 
  -7   6   5       33.81       34.13      3.96 o 
  -6   6   5      176.50      170.83      7.97 o 
  -5   6   5      494.91      483.65      7.71 o 
  -4   6   5      752.64      761.96     10.95 o 
  -3   6   5       65.80       59.40      2.46 o 
  -2   6   5        7.54       14.12      3.85 o 
  -1   6   5      190.33      179.32      6.34 o 
   0   6   5        1.38       -0.29      2.56 o 
   1   6   5      628.80      622.53     13.03 o 
   2   6   5        0.88        3.95      3.31 o 
   3   6   5      164.14      167.67      6.45 o 
  -7   7   5        9.77        2.81      4.12 o 
  -6   7   5      153.19      171.05      6.05 o 
  -5   7   5       28.07       28.98      4.18 o 
  -4   7   5      715.94      714.22     10.55 o 
  -3   7   5        0.41        0.75      2.07 o 
  -2   7   5      727.45      687.97     10.22 o 
  -1   7   5        5.92        4.17      2.92 o 
   0   7   5       23.60       19.63      3.23 o 
   1   7   5       56.76       57.49      4.86 o 
  -6   8   5        1.48        5.94      4.02 o 
  -5   8   5        0.68        1.74      5.04 o 
  -4   8   5        9.31        8.56      2.70 o 
  -3   8   5        2.12       -0.18      2.69 o 
  -2   8   5       14.53       14.28      2.77 o 
  -1   8   5      128.88      129.48      5.64 o 
   0  -9   6       14.86       11.94      5.56 o 
   1  -9   6        7.71        8.30      5.48 o 
   2  -9   6        0.86        2.87      2.95 o 
   3  -9   6       19.13       16.47      3.05 o 
   4  -9   6        0.18       -2.88      3.29 o 
   5  -9   6        0.41       -0.75      3.49 o 
  -2  -8   6        0.03       -2.17      6.27 o 
  -1  -8   6        0.73       -2.79      5.86 o 
   0  -8   6       42.33       44.99      5.37 o 
   1  -8   6       14.41       17.82      4.12 o 
   2  -8   6       10.84       13.18      2.13 o 
   3  -8   6        3.13        1.95      3.00 o 
   4  -8   6      141.15      144.67      5.43 o 
   5  -8   6        2.65        9.60      4.64 o 
   6  -8   6       37.57       43.06      5.43 o 
  -3  -7   6       21.63       16.44      6.48 o 
  -2  -7   6        3.05        0.87      5.91 o 
  -1  -7   6      235.99      240.86      9.69 o 
   0  -7   6        0.04        2.06      3.77 o 
   1  -7   6      235.07      240.14      5.74 o 
   2  -7   6       46.32       54.05      2.24 o 
   3  -7   6        5.58       17.23      3.39 o 
   4  -7   6       47.17       55.41      4.18 o 
   5  -7   6       23.56       27.81      4.53 o 
   6  -7   6      278.44      293.64     10.37 o 
   7  -7   6      169.67      152.50      9.20 o 
  -4  -6   6       15.35       13.16      3.92 o 
  -3  -6   6        0.20        1.49      3.35 o 
  -2  -6   6        5.60       12.34      5.22 o 
  -1  -6   6        3.73        4.23      2.27 o 
   0  -6   6      193.98      208.86      3.39 o 
   1  -6   6     1540.02     1560.26     17.73 o 
   2  -6   6     1810.57     1804.63     21.75 o 
   3  -6   6       81.63       82.03      3.43 o 
   4  -6   6      248.95      256.97      5.72 o 
   5  -6   6        6.43        6.62      3.45 o 
   6  -6   6       36.22       33.89      5.16 o 
   7  -6   6        0.65       -0.41      4.67 o 
  -5  -5   6      301.56      267.86     10.15 o 
  -4  -5   6      244.57      233.96      9.28 o 
  -3  -5   6      704.26      720.20     18.56 o 
  -2  -5   6        0.22        2.17      2.90 o 
  -1  -5   6     1021.74     1026.66     24.41 o 
   0  -5   6        7.37       10.96      1.14 o 
   1  -5   6     1312.72     1291.28     15.70 o 
   2  -5   6        3.19        3.54      1.07 o 
   3  -5   6      480.01      495.35      8.76 o 
   4  -5   6      561.29      546.15     18.70 o 
   5  -5   6       53.87       58.28      4.34 o 
   6  -5   6       79.47       78.72      5.26 o 
   7  -5   6       54.65       58.53      5.54 o 
   8  -5   6       75.29       67.06      4.60 o 
  -6  -4   6       62.04       64.22      6.13 o 
  -5  -4   6       31.24       41.16      4.99 o 
  -4  -4   6      179.95      170.81      7.25 o 
  -3  -4   6        0.33        4.53      3.28 o 
  -2  -4   6       13.01        9.09      2.58 o 
  -1  -4   6      867.50      865.08     16.41 o 
   0  -4   6       52.72       53.98      1.59 o 
   1  -4   6      117.31      123.19      2.33 o 
   2  -4   6      477.88      485.51      6.25 o 
   3  -4   6      314.44      316.78      6.16 o 
   4  -4   6      429.45      396.89     10.97 o 
   5  -4   6      118.38      130.13      6.73 o 
   6  -4   6       27.28       33.97      4.18 o 
   7  -4   6        0.10       -0.04      3.95 o 
   8  -4   6      101.26      119.81      6.15 o 
  -7  -3   6       73.46       52.29      6.97 o 
  -6  -3   6        3.61       -2.09      5.15 o 
  -5  -3   6      368.29      366.04     11.54 o 
  -4  -3   6       16.68       12.75      2.46 o 
  -3  -3   6     1533.56     1472.35     24.78 o 
  -2  -3   6      147.14      145.13      4.16 o 
  -1  -3   6     4183.70     3999.85     56.57 o 
   0  -3   6       87.06       98.38      2.35 o 
   1  -3   6     2227.26     2151.12     23.71 o 
   2  -3   6       25.93       20.62      1.11 o 
   3  -3   6     2893.17     2975.48     73.48 o 
   4  -3   6      323.43      277.34      8.34 o 
   5  -3   6      110.19       97.62      5.59 o 
   6  -3   6      508.20      474.53     13.20 o 
   7  -3   6      108.55      108.63     11.84 o 
   8  -3   6      212.39      210.66      6.64 o 
  -7  -2   6        8.02       10.63      5.81 o 
  -6  -2   6      218.16      229.89      8.51 o 
  -5  -2   6       24.26       14.81      2.80 o 
  -4  -2   6      787.09      780.50     22.53 o 
  -3  -2   6       18.98       31.77      1.84 o 
  -2  -2   6     1835.37     1887.86     27.23 o 
  -1  -2   6     1693.13     1619.15     21.04 o 
   0  -2   6      204.61      205.74      3.18 o 
   1  -2   6     1220.40     1255.75     13.96 o 
   2  -2   6      274.97      254.82      6.79 o 
   3  -2   6     1148.21     1090.12     17.86 o 
   4  -2   6       59.20       49.39      3.80 o 
   5  -2   6      200.76      202.15      7.46 o 
   6  -2   6        3.84        9.97      2.58 o 
   7  -2   6       18.13       15.50      3.52 o 
  -8  -1   6       37.81       50.46      6.46 o 
  -7  -1   6       42.46       43.84      3.80 o 
  -6  -1   6       13.99        9.87      2.93 o 
  -5  -1   6      501.04      497.12      9.87 o 
  -4  -1   6       47.23       39.36      2.22 o 
  -3  -1   6     1774.64     1643.97     23.95 o 
  -2  -1   6       62.12       59.96      1.90 o 
  -1  -1   6     4342.28     4155.31    100.44 o 
   0  -1   6      490.18      518.22     10.63 o 
   1  -1   6     3664.11     3715.59    106.18 o 
   2  -1   6      330.16      347.99      5.40 o 
   3  -1   6      473.64      450.25     11.71 o 
   4  -1   6     1134.10     1069.14     25.02 o 
   5  -1   6      504.36      481.45     13.12 o 
   6  -1   6      396.15      374.19      8.10 o 
   7  -1   6       85.46       90.86      4.50 o 
  -8   0   6      143.37      150.21      9.72 o 
  -7   0   6        1.48       -3.91      4.88 o 
  -6   0   6      554.55      556.35     10.84 o 
  -5   0   6       82.10       67.88      3.45 o 
  -4   0   6     2047.65     2039.93     31.99 o 
  -3   0   6      678.29      638.82      9.84 o 
  -2   0   6      565.69      554.46      7.57 o 
  -1   0   6     3642.10     3731.80     52.36 o 
   0   0   6      359.04      397.54      5.37 o 
   1   0   6     2874.28     2959.09     32.80 o 
   2   0   6      288.13      313.62      4.99 o 
   4   0   6        0.88        2.09      3.42 o 
   5   0   6     1225.37     1106.52     18.89 o 
   6   0   6        3.22       -1.31      3.20 o 
   7   0   6        9.09       10.38      3.72 o 
  -8   1   6        0.25        6.10      5.86 o 
  -7   1   6       49.19       44.20      5.54 o 
  -6   1   6       52.54       41.79      3.01 o 
  -5   1   6      216.03      197.56      5.11 o 
  -4   1   6      849.85      891.67     13.49 o 
  -3   1   6     3505.27     3529.20     49.81 o 
  -2   1   6      530.11      561.33      7.56 o 
  -1   1   6     8391.02     9069.74    153.68 o 
   0   1   6     1474.64     1768.09     28.51 o 
   1   1   6     2128.66     2123.68     33.06 o 
   2   1   6      436.28      427.06      6.63 o 
   3   1   6      459.93      465.91      8.43 o 
   4   1   6      534.28      541.04     10.22 o 
   5   1   6      100.83      109.92      4.89 o 
   6   1   6      338.89      354.51      8.48 o 
  -8   2   6      368.87      400.51     13.63 o 
  -7   2   6       15.90        9.41      4.59 o 
  -6   2   6     1679.05     1607.07     53.87 o 
  -5   2   6        1.07        0.91      1.86 o 
  -4   2   6     1796.31     1759.60     18.56 o 
  -3   2   6     1708.65     1644.72     17.22 o 
  -2   2   6     1942.54     2043.72     26.10 o 
  -1   2   6     1329.82     1205.62     21.49 o 
   0   2   6      146.00      166.22      3.64 o 
   1   2   6     4090.99     4023.47     55.56 o 
   2   2   6       32.50       32.61      1.38 o 
   3   2   6     2475.98     2431.64     31.94 o 
   4   2   6       81.41       74.15      3.89 o 
   5   2   6      559.22      527.60     10.78 o 
   6   2   6       46.46       56.38      4.62 o 
  -8   3   6       12.96       16.36      5.59 o 
  -7   3   6      100.87       77.91      5.64 o 
  -6   3   6       40.33       48.91      4.00 o 
  -5   3   6      303.80      292.25      4.30 o 
  -4   3   6     1618.10     1596.44     19.06 o 
  -3   3   6     1801.16     1747.53     22.56 o 
  -2   3   6      726.23      715.40      9.64 o 
  -1   3   6     1246.09     1235.89     20.00 o 
   0   3   6      384.66      400.42      6.36 o 
   1   3   6      212.22      210.70      4.08 o 
   2   3   6      312.26      307.19      5.47 o 
   3   3   6       10.16       12.80      2.52 o 
   4   3   6      149.92      150.70      7.41 o 
   5   3   6        4.24        8.98      5.29 o 
  -6   4   6     1014.03      985.39     13.59 o 
  -5   4   6       25.49       22.97      2.00 o 
  -4   4   6     1244.29     1246.67     16.53 o 
  -3   4   6      854.65      812.88     11.08 o 
  -2   4   6      282.57      271.23      4.47 o 
  -1   4   6     1457.71     1410.56     20.23 o 
   0   4   6      102.81      105.25      3.49 o 
   1   4   6     1142.19     1107.20     18.53 o 
   2   4   6      154.41      149.27      4.73 o 
   3   4   6     1328.60     1262.20     21.37 o 
   4   4   6        9.87        9.82      5.24 o 
  -6   5   6       98.27      111.87      3.63 o 
  -5   5   6       35.68       34.86      3.54 o 
  -4   5   6      308.99      307.82      7.24 o 
  -3   5   6      285.39      277.53      9.46 o 
  -2   5   6     1136.72     1107.06     14.89 o 
  -1   5   6      258.87      264.44      8.20 o 
   0   5   6       67.28       67.51      3.30 o 
   1   5   6        1.20       -0.29      2.75 o 
   2   5   6        5.22        5.00      2.93 o 
   3   5   6        1.32        7.03      4.90 o 
  -7   6   6        7.69       11.86      3.73 o 
  -6   6   6      139.81      149.44      4.25 o 
  -5   6   6      404.97      395.61      6.73 o 
  -4   6   6       66.03       65.62      2.69 o 
  -3   6   6      117.88      111.49      3.45 o 
  -2   6   6       69.61       66.99      2.60 o 
  -1   6   6      566.88      534.99     10.18 o 
   0   6   6       14.44       11.13      2.89 o 
   1   6   6      572.82      561.25     11.04 o 
   2   6   6        0.05       -4.98      6.04 o 
  -7   7   6        4.43       -0.36      3.87 o 
  -6   7   6      240.75      269.88      9.23 o 
  -5   7   6        3.71        6.76      2.62 o 
  -4   7   6      321.06      326.75      6.25 o 
  -3   7   6       97.23       95.12      3.68 o 
  -2   7   6      422.46      398.34      8.08 o 
  -1   7   6       47.43       47.62      3.72 o 
   0   7   6      182.76      171.62      5.98 o 
   1   7   6        0.03        1.95      4.83 o 
  -5   8   6        4.83        3.86      2.83 o 
  -4   8   6       28.36       30.93      3.08 o 
  -3   8   6       29.49       29.07      3.07 o 
  -2   8   6        4.42        2.52      4.12 o 
  -1   8   6       87.11       87.34      5.89 o 
   0  -9   7       47.82       56.06      6.89 o 
   1  -9   7       16.59       13.73      5.43 o 
   3  -9   7        0.05        3.10      2.91 o 
   4  -9   7        3.40       -0.73      4.84 o 
   5  -9   7        1.26       -2.25      5.94 o 
  -2  -8   7       29.94       23.60      6.59 o 
  -1  -8   7        2.21        3.58      5.97 o 
   0  -8   7       16.34       14.98      4.80 o 
   1  -8   7        1.52        0.16      3.91 o 
   2  -8   7      103.46      106.21      4.22 o 
   3  -8   7        0.24       -0.71      2.52 o 
   4  -8   7       74.16       86.12      5.94 o 
   5  -8   7        0.01       -0.60      4.64 o 
   6  -8   7       55.62       54.35      6.08 o 
  -3  -7   7      186.23      193.02     10.83 o 
  -2  -7   7        8.73       15.93      5.59 o 
  -1  -7   7      132.98      135.36      8.47 o 
   0  -7   7       43.29       43.38      4.50 o 
   1  -7   7       62.20       61.16      4.29 o 
   2  -7   7        0.36        1.71      2.07 o 
   3  -7   7       45.74       45.98      2.68 o 
   4  -7   7       13.91       16.13      2.65 o 
   5  -7   7        4.37        7.92      4.37 o 
   6  -7   7        0.29       -1.65      4.94 o 
   7  -7   7        0.10       -2.12      5.15 o 
  -4  -6   7        2.73        1.52      3.97 o 
  -3  -6   7      131.78      166.57      7.82 o 
  -2  -6   7        3.05        9.14      3.61 o 
  -1  -6   7        3.86       -0.90      2.98 o 
   0  -6   7       30.77       28.94      2.42 o 
   1  -6   7      320.88      315.55      4.40 o 
   2  -6   7      121.79      126.27      4.06 o 
   3  -6   7        7.13        8.82      2.02 o 
   4  -6   7      293.58      300.75      6.43 o 
   5  -6   7        9.83       12.29      4.21 o 
   6  -6   7      370.27      366.42     11.78 o 
   7  -6   7        0.90        2.98      4.72 o 
  -5  -5   7       12.83       12.24      4.99 o 
  -4  -5   7      312.14      303.66     10.24 o 
  -3  -5   7      336.57      339.24     10.59 o 
  -2  -5   7       26.72       26.15      3.50 o 
  -1  -5   7      577.63      568.49     14.46 o 
   0  -5   7      195.16      200.55      3.84 o 
   1  -5   7     1316.42     1293.35     18.36 o 
   2  -5   7       54.35       56.71      1.88 o 
   3  -5   7      131.99      130.38      3.87 o 
   4  -5   7      202.01      195.34      4.87 o 
   5  -5   7       11.37       10.31      3.58 o 
   6  -5   7       85.04       74.68      5.43 o 
   7  -5   7        0.25       -3.93      4.42 o 
  -6  -4   7       64.45       61.35      6.16 o 
  -5  -4   7      135.65      161.09      8.63 o 
  -4  -4   7       19.78       22.19      3.93 o 
  -3  -4   7       39.12       46.04      2.81 o 
  -2  -4   7        0.61       -0.27      1.88 o 
  -1  -4   7       83.16       85.16      2.75 o 
   0  -4   7      545.05      565.01      7.22 o 
   1  -4   7      113.00      125.87      2.37 o 
   2  -4   7     1025.64      997.22     14.29 o 
   3  -4   7      168.92      176.45      4.22 o 
   4  -4   7     1297.22     1218.68     20.06 o 
   5  -4   7       13.96       10.26      3.42 o 
   6  -4   7      259.67      262.67      9.77 o 
   7  -4   7       51.81       52.28      5.29 o 
  -7  -3   7        1.18       -1.55      5.43 o 
  -6  -3   7       48.37       59.37      6.24 o 
  -5  -3   7      540.18      518.30     10.68 o 
  -4  -3   7       16.91       18.27      3.27 o 
  -3  -3   7     1741.97     1709.17     28.62 o 
  -2  -3   7      147.54      153.37      3.76 o 
  -1  -3   7     2073.50     2018.79     29.67 o 
   0  -3   7       21.41       25.35      1.13 o 
   1  -3   7     2193.82     2104.29     23.22 o 
   2  -3   7      872.28      871.93     10.66 o 
   3  -3   7      460.73      420.52      7.68 o 
   4  -3   7      517.35      465.14     12.42 o 
   5  -3   7      141.52      146.83      6.70 o 
   6  -3   7      314.80      297.38     10.29 o 
   7  -3   7       11.08       16.12      4.48 o 
  -7  -2   7        1.16       -1.75      4.49 o 
  -6  -2   7      114.62      113.08      5.26 o 
  -5  -2   7       61.87       75.03      8.30 o 
  -4  -2   7       67.80       63.97      3.15 o 
  -3  -2   7      114.97      130.06      3.52 o 
  -2  -2   7      176.67      199.83      4.01 o 
  -1  -2   7       16.14       17.77      1.39 o 
   0  -2   7      366.76      355.06      5.09 o 
   1  -2   7      938.82      928.51     20.24 o 
   2  -2   7      845.96      777.24     17.49 o 
   3  -2   7        5.21        9.82      2.43 o 
   4  -2   7      895.46      861.72     20.73 o 
   5  -2   7        0.24        1.76      3.72 o 
   6  -2   7      111.49      121.14      6.84 o 
   7  -2   7       48.86       47.08      5.90 o 
  -8  -1   7        1.72        3.85      6.43 o 
  -7  -1   7      117.43      119.26      5.72 o 
  -6  -1   7      108.70      122.58      9.27 o 
  -5  -1   7     1141.67     1130.19     25.37 o 
  -4  -1   7        0.07        3.69      1.97 o 
  -3  -1   7     2240.13     2115.86     30.61 o 
  -2  -1   7        0.47        1.13      1.04 o 
  -1  -1   7     5791.97     5697.00    116.79 o 
   0  -1   7        5.20        5.48      0.88 o 
   1  -1   7     3350.22     3300.20     56.63 o 
   2  -1   7     1091.48     1099.06     22.57 o 
   3  -1   7     2357.04     2316.22     51.34 o 
   4  -1   7     1085.82     1008.71     23.95 o 
   5  -1   7        5.00       13.05      4.07 o 
   6  -1   7      750.65      665.55     12.65 o 
   7  -1   7       37.62       39.37      4.13 o 
  -8   0   7      135.23      152.57      9.72 o 
  -7   0   7        8.72        8.40      3.16 o 
  -6   0   7      897.61      875.05     15.81 o 
  -5   0   7       46.97       38.81      2.62 o 
  -4   0   7      331.16      341.10      6.19 o 
  -3   0   7        4.04        4.74      1.41 o 
  -2   0   7      612.02      595.45      8.17 o 
  -1   0   7     3055.09     3281.72     46.28 o 
   0   0   7     2475.82     2863.10     34.61 o 
   1   0   7     1547.99     1584.02     17.53 o 
   2   0   7      741.39      743.24     13.93 o 
   4   0   7      580.99      629.25     16.47 o 
   5   0   7       27.66       26.26      2.95 o 
   6   0   7      131.53      134.62      5.56 o 
   7   0   7        3.69        0.81      6.76 o 
  -8   1   7       68.11       63.87      6.21 o 
  -7   1   7      135.13      132.57      5.42 o 
  -6   1   7       21.16       13.86      2.69 o 
  -5   1   7     1726.30     1589.89     26.66 o 
  -4   1   7        3.22        5.62      1.98 o 
  -3   1   7     4535.64     4411.95     62.41 o 
  -2   1   7      594.09      619.94      8.38 o 
  -1   1   7     3976.39     3914.63     89.28 o 
   0   1   7      156.15      155.23      2.48 o 
   1   1   7     5522.08     5691.64     84.84 o 
   2   1   7     1079.67     1082.06     15.58 o 
   3   1   7     1085.20     1111.16     25.99 o 
   4   1   7      223.63      243.50      5.99 o 
   5   1   7      343.06      323.07      7.72 o 
   6   1   7      478.52      480.40     10.40 o 
  -8   2   7      363.03      411.88     13.77 o 
  -7   2   7       13.60        5.10      3.09 o 
  -6   2   7      415.91      445.81      9.13 o 
  -5   2   7        0.03        0.86      1.95 o 
  -4   2   7     1283.01     1263.17     13.53 o 
  -3   2   7      493.99      472.69      5.38 o 
  -2   2   7      916.34     1001.56     11.42 o 
  -1   2   7      519.05      478.14      8.50 o 
   0   2   7       52.73       57.31      1.90 o 
   1   2   7     2718.52     2662.26     37.18 o 
   2   2   7      225.87      225.15      5.24 o 
   3   2   7      844.07      813.91     14.15 o 
   4   2   7       63.29       76.41      3.65 o 
   5   2   7       56.49       53.33      5.73 o 
   6   2   7       99.53      108.37      6.35 o 
  -8   3   7        9.34        2.55      5.70 o 
  -7   3   7       57.97       61.13      5.40 o 
  -6   3   7        1.91        4.58      3.53 o 
  -5   3   7      927.14      859.93     21.27 o 
  -4   3   7       89.97       86.87      2.57 o 
  -3   3   7     1763.37     1780.60     23.03 o 
  -2   3   7      507.60      523.63      7.39 o 
  -1   3   7     3052.65     3070.20     48.50 o 
   0   3   7        9.39       11.21      1.38 o 
   1   3   7     6953.41     7008.21     96.79 o 
   2   3   7      229.27      226.89      5.55 o 
   3   3   7      326.39      323.31      8.69 o 
   4   3   7      355.31      360.19     12.00 o 
   5   3   7      183.08      185.61      9.69 o 
  -6   4   7      691.15      695.12     17.94 o 
  -5   4   7      153.17      149.05      3.58 o 
  -4   4   7     4144.54     4193.75     53.44 o 
  -3   4   7       35.50       33.60      1.75 o 
  -2   4   7      181.19      180.43      3.50 o 
  -1   4   7      804.36      780.48     13.36 o 
   0   4   7      207.49      211.75      5.22 o 
   1   4   7     1399.01     1345.63     27.19 o 
   2   4   7       13.27       15.98      3.89 o 
   3   4   7      303.00      305.23      7.42 o 
   4   4   7        6.23       17.80      5.56 o 
  -6   5   7        6.29        9.47      2.30 o 
  -5   5   7      298.46      303.24      5.37 o 
  -4   5   7      561.27      553.19      8.27 o 
  -3   5   7      631.97      632.93     10.21 o 
  -2   5   7      211.78      201.18      4.04 o 
  -1   5   7     1367.99     1326.59     32.57 o 
   0   5   7       30.51       32.10      2.73 o 
   1   5   7       68.93       74.04      3.87 o 
   2   5   7       10.16        6.64      3.09 o 
   3   5   7      134.65      130.46      5.96 o 
  -6   6   7      404.19      409.84      7.25 o 
  -5   6   7       49.72       49.24      2.55 o 
  -4   6   7      403.96      394.31      6.68 o 
  -3   6   7       50.87       50.26      3.48 o 
  -2   6   7      267.05      264.79      6.27 o 
  -1   6   7      622.90      603.64     12.96 o 
   0   6   7        1.39        3.55      2.73 o 
   1   6   7      413.49      395.33      8.69 o 
   2   6   7       19.16       14.45      3.77 o 
  -7   7   7        1.64       -1.15      4.18 o 
  -6   7   7       74.91       83.36      7.02 o 
  -5   7   7       47.77       51.42      2.98 o 
  -4   7   7      122.97      121.58      4.34 o 
  -3   7   7       24.47       29.87      2.59 o 
  -2   7   7       16.97       17.57      3.24 o 
  -1   7   7      217.05      207.19      6.31 o 
   0   7   7       71.27       61.92      5.05 o 
  -5   8   7        0.25       -0.51      3.27 o 
  -4   8   7       83.81       76.51      3.66 o 
  -3   8   7       46.42       46.85      3.32 o 
  -2   8   7       37.61       34.73      4.05 o 
   1  -9   8        6.79        9.55      4.83 o 
   3  -9   8       13.84       18.39      3.27 o 
   4  -9   8        0.34       -3.27      3.27 o 
  -2  -8   8        4.79       -2.28      6.21 o 
  -1  -8   8       10.57       11.99      5.72 o 
   0  -8   8       27.90       24.91      5.45 o 
   1  -8   8       74.16       56.85      5.40 o 
   2  -8   8      592.67      574.26     14.78 o 
   3  -8   8       53.82       48.46      3.18 o 
   4  -8   8       73.62       79.10      5.86 o 
   5  -8   8        0.03        0.24      4.58 o 
   6  -8   8       10.56       10.58      5.05 o 
  -3  -7   8      117.82      119.59      8.71 o 
  -2  -7   8       32.94       30.33      6.70 o 
  -1  -7   8       47.48       47.39      3.57 o 
   0  -7   8       36.40       42.07      2.99 o 
   1  -7   8       54.60       56.26      4.22 o 
   2  -7   8      214.91      206.23      4.19 o 
   3  -7   8       44.30       43.14      6.65 o 
   4  -7   8        0.41        0.39      2.37 o 
   5  -7   8       32.00       31.42      4.94 o 
   6  -7   8        9.64       14.73      4.91 o 
  -4  -6   8       13.58        9.88      5.26 o 
  -3  -6   8      119.70      134.19      7.49 o 
  -2  -6   8       15.43       13.40      3.93 o 
  -1  -6   8        3.86        2.85      3.23 o 
   0  -6   8      312.49      325.64      9.50 o 
   1  -6   8       78.38       77.33      2.62 o 
   2  -6   8      302.36      332.42      6.56 o 
   3  -6   8        3.93        6.59      4.16 o 
   4  -6   8      331.97      328.01      6.90 o 
   5  -6   8        0.60        2.09      3.64 o 
   6  -6   8       99.43      105.01      7.11 o 
   7  -6   8       32.31       23.03      5.43 o 
  -5  -5   8       69.49       45.94      5.62 o 
  -4  -5   8       12.14       16.20      4.83 o 
  -3  -5   8      204.89      187.13      7.41 o 
  -2  -5   8       93.83      100.19      5.70 o 
  -1  -5   8      698.52      698.93     17.45 o 
   0  -5   8      133.25      127.05      4.26 o 
   1  -5   8      122.00      116.46      2.93 o 
   2  -5   8      116.88      116.55      3.42 o 
   3  -5   8      365.75      360.04      7.04 o 
   4  -5   8      118.02      113.68      4.53 o 
   5  -5   8        0.30       -0.98      3.99 o 
   6  -5   8        5.26        1.71      4.21 o 
   7  -5   8        6.11       -3.04      4.61 o 
  -6  -4   8        3.21       -0.16      5.78 o 
  -5  -4   8       55.49       66.15      6.10 o 
  -4  -4   8        1.84       -1.48      2.90 o 
  -3  -4   8      506.87      509.55     10.14 o 
  -2  -4   8       23.27       21.95      3.34 o 
  -1  -4   8      440.88      445.08      7.44 o 
   0  -4   8      961.94      944.89     14.08 o 
   1  -4   8       98.18       88.56      1.86 o 
   2  -4   8     1014.03     1000.87     16.38 o 
   3  -4   8       23.47       23.68      1.90 o 
   4  -4   8      607.03      556.35     10.13 o 
   5  -4   8       62.13       61.78      4.61 o 
   6  -4   8      302.53      291.74     10.10 o 
   7  -4   8       61.36       55.11      5.51 o 
  -6  -3   8        8.93       12.79      3.89 o 
  -5  -3   8      193.32      177.14     11.74 o 
  -4  -3   8        1.31        1.52      2.62 o 
  -3  -3   8      722.53      672.11     18.39 o 
  -2  -3   8        1.04        2.26      1.62 o 
  -1  -3   8     1610.07     1502.12     21.92 o 
   0  -3   8        8.69        9.26      1.39 o 
   1  -3   8      847.30      816.57      9.36 o 
   2  -3   8       45.14       37.18      1.79 o 
   3  -3   8      224.64      218.20      4.89 o 
   4  -3   8      131.81      122.86      6.13 o 
   5  -3   8       40.06       44.12      4.29 o 
   6  -3   8        3.68        4.07      4.37 o 
   7  -3   8        0.10        0.05      5.74 o 
  -7  -2   8       62.11       66.68      4.50 o 
  -6  -2   8       35.67       27.73      3.53 o 
  -5  -2   8      188.56      214.70      6.11 o 
  -4  -2   8       90.29       98.14      3.99 o 
  -3  -2   8      689.36      697.90     11.05 o 
  -2  -2   8      171.41      183.90      3.94 o 
  -1  -2   8      226.54      218.67      4.18 o 
   0  -2   8     1081.38     1051.73     23.63 o 
   1  -2   8      201.03      190.59      2.67 o 
   2  -2   8     2372.61     2277.09     73.78 o 
   3  -2   8       10.36       10.89      1.78 o 
   4  -2   8     1061.57      995.27     23.70 o 
   5  -2   8        2.27       -2.88      3.45 o 
   6  -2   8      890.31      840.77     21.15 o 
   7  -2   8      119.97      113.56      5.21 o 
  -7  -1   8       77.20       63.43      4.13 o 
  -6  -1   8       32.82       37.47      3.24 o 
  -5  -1   8      478.04      428.42      8.87 o 
  -4  -1   8       11.98       12.34      2.31 o 
  -3  -1   8     4122.05     4152.48     64.16 o 
  -2  -1   8       29.84       34.76      1.65 o 
  -1  -1   8     5726.64     5721.66     72.45 o 
   0  -1   8     1007.52     1107.64     12.46 o 
   1  -1   8     4232.50     4366.52     57.87 o 
   2  -1   8      203.49      220.55      3.87 o 
   3  -1   8      614.74      605.73     15.33 o 
   4  -1   8      213.07      204.71      7.82 o 
   5  -1   8      129.73      122.83      7.38 o 
   6  -1   8      135.15      129.09      5.16 o 
   7  -1   8        9.73        8.16      3.79 o 
  -8   0   8       79.14       71.58      6.62 o 
  -7   0   8      142.21      139.69     13.27 o 
  -6   0   8      428.34      387.42      8.58 o 
  -5   0   8      693.61      665.52     12.33 o 
  -4   0   8      424.21      418.50      8.29 o 
  -3   0   8      120.08      123.18      3.21 o 
  -2   0   8       56.24       52.41      2.02 o 
  -1   0   8     1217.84     1329.16     17.23 o 
   0   0   8      376.11      358.90      6.01 o 
   1   0   8       37.52       39.01      2.35 o 
   2   0   8     1918.71     1907.06     25.06 o 
   3   0   8      101.59      103.31      6.19 o 
   4   0   8      978.63     1009.00     24.54 o 
   5   0   8       36.37       33.66      3.49 o 
   6   0   8      401.45      395.88      9.24 o 
  -8   1   8       36.53       39.97      5.72 o 
  -7   1   8       19.13       28.02      3.33 o 
  -6   1   8      561.17      496.10     10.07 o 
  -5   1   8      963.82      932.86     17.11 o 
  -4   1   8        6.50        4.92      1.56 o 
  -3   1   8     5286.67     5114.32     72.39 o 
  -2   1   8       17.60       18.77      0.99 o 
  -1   1   8     4990.76     5102.12     65.57 o 
   0   1   8        9.03       14.86      2.24 o 
   1   1   8     3022.37     3189.15     48.52 o 
   2   1   8      766.82      777.73     15.20 o 
   3   1   8      495.45      494.64     13.26 o 
   4   1   8      500.09      482.45      9.51 o 
   5   1   8      159.27      163.31      7.15 o 
   6   1   8      234.31      222.54      7.12 o 
  -8   2   8      125.13      134.60      8.98 o 
  -7   2   8       38.44       37.72      3.57 o 
  -6   2   8      693.46      643.36     12.12 o 
  -5   2   8      193.02      190.81      6.81 o 
  -4   2   8      750.93      762.05     19.05 o 
  -3   2   8      181.57      180.46      2.61 o 
  -2   2   8       14.42       21.46      2.65 o 
  -1   2   8       12.21       15.77      1.87 o 
   0   2   8      183.17      192.38      4.38 o 
   1   2   8       73.66       78.51      3.06 o 
   2   2   8      149.29      136.06      3.93 o 
   3   2   8       76.23       78.03      3.68 o 
   4   2   8      710.54      673.65     18.02 o 
   5   2   8        3.95        1.93      5.37 o 
  -7   3   8      193.50      186.93      8.41 o 
  -6   3   8      125.10      117.86      6.16 o 
  -5   3   8      400.67      380.53     10.89 o 
  -4   3   8      227.29      229.90      4.16 o 
  -3   3   8     2210.25     2191.57     28.19 o 
  -2   3   8       36.97       39.82      1.98 o 
  -1   3   8     4471.95     4545.73     77.73 o 
   0   3   8      166.25      173.35      3.74 o 
   1   3   8      855.28      847.35     14.55 o 
   2   3   8      395.86      395.29      7.88 o 
   3   3   8      638.36      607.14     16.09 o 
   4   3   8      409.96      402.10     13.12 o 
   5   3   8      132.03      136.85      8.55 o 
  -7   4   8       19.52       11.37      4.50 o 
  -6   4   8      585.25      581.10     15.78 o 
  -5   4   8      185.63      184.71      6.85 o 
  -4   4   8       12.17       13.38      1.77 o 
  -3   4   8        0.05        1.42      1.55 o 
  -2   4   8      160.39      164.63      4.51 o 
  -1   4   8      320.93      322.07      6.59 o 
   0   4   8        6.74        7.69      2.29 o 
   1   4   8      235.81      229.78      6.91 o 
   2   4   8      154.89      156.74      9.01 o 
   3   4   8      257.82      261.46     10.23 o 
   4   4   8      202.98      195.55      9.23 o 
  -7   5   8       20.92       17.85      4.75 o 
  -6   5   8        0.64        6.08      3.66 o 
  -5   5   8      443.50      445.32      7.18 o 
  -4   5   8        0.38       -0.46      1.95 o 
  -3   5   8     1538.26     1497.93     19.90 o 
  -2   5   8       62.91       65.58      4.95 o 
  -1   5   8     1361.06     1307.04     21.78 o 
   0   5   8        9.54       10.85      2.47 o 
   1   5   8      828.84      781.47     14.12 o 
   2   5   8       95.42       98.15      4.58 o 
   3   5   8      238.15      226.48     10.34 o 
  -6   6   8      398.08      401.05      7.70 o 
  -5   6   8       63.70       58.32      2.89 o 
  -4   6   8      322.99      315.38      7.13 o 
  -3   6   8       33.39       33.96      2.58 o 
  -2   6   8      105.11      100.21      4.56 o 
  -1   6   8      161.09      152.51      5.11 o 
   0   6   8        1.84        0.85      3.04 o 
   1   6   8      253.66      251.78      7.15 o 
  -6   7   8        0.23        0.02      2.98 o 
  -5   7   8      158.80      160.11      5.99 o 
  -4   7   8       78.33       74.10      3.32 o 
  -3   7   8      575.91      546.38      8.85 o 
  -2   7   8      119.11      108.75      7.19 o 
  -1   7   8      339.07      324.32      8.21 o 
   0   7   8       14.90       12.82      3.76 o 
   4  -9   9       11.48       10.12      5.36 o 
  -1  -8   9        5.38        2.25      6.16 o 
   0  -8   9        1.32       -4.45      4.45 o 
   1  -8   9       81.20       68.89      5.51 o 
   3  -8   9        0.19       -1.76      2.78 o 
   4  -8   9       29.32       30.12      4.72 o 
   5  -8   9        0.37       -1.63      4.67 o 
  -3  -7   9       18.83       22.91      4.46 o 
  -2  -7   9       60.00       74.21      4.39 o 
  -1  -7   9        8.73        2.28      3.28 o 
   0  -7   9      188.63      195.98      5.58 o 
   1  -7   9       98.34       96.17      4.24 o 
   2  -7   9      104.52      102.98      4.00 o 
   3  -7   9       11.87       14.37      2.49 o 
   4  -7   9       28.65       30.25      2.77 o 
   5  -7   9       45.11       43.55      5.21 o 
   6  -7   9        7.48        7.05      4.88 o 
  -4  -6   9        0.27       -2.20      4.58 o 
  -3  -6   9       47.93       49.87      4.86 o 
  -2  -6   9        2.20        3.34      3.42 o 
  -1  -6   9      137.06      127.93      6.35 o 
   0  -6   9       83.37       89.22      4.91 o 
   1  -6   9        0.39       -1.74      2.60 o 
   2  -6   9      260.26      266.43      5.62 o 
   3  -6   9        7.35        7.58      2.10 o 
   4  -6   9      385.75      390.32      7.90 o 
   5  -6   9        2.78       -1.19      4.26 o 
   6  -6   9       41.63       45.07      5.37 o 
   7  -6   9        2.34       -5.59      5.70 o 
  -5  -5   9       13.78        5.48      5.02 o 
  -4  -5   9       34.94       32.99      5.26 o 
  -3  -5   9       39.81       34.76      4.61 o 
  -2  -5   9      334.47      345.26     10.43 o 
  -1  -5   9      114.88      110.86      5.59 o 
   0  -5   9      190.26      196.12      7.23 o 
   1  -5   9       58.83       53.78      3.93 o 
   2  -5   9      100.99       97.05      3.18 o 
   3  -5   9       70.75       71.75      3.89 o 
   4  -5   9       62.85       66.45      3.06 o 
   5  -5   9       63.32       60.70      5.29 o 
   6  -5   9       24.02       28.43      5.32 o 
   7  -5   9       57.33       44.04      5.73 o 
  -6  -4   9        4.74        3.96      6.13 o 
  -5  -4   9      190.42      202.16     14.63 o 
  -4  -4   9        6.49        4.85      3.03 o 
  -3  -4   9      123.41      119.30      4.71 o 
  -2  -4   9      326.53      324.51     12.80 o 
  -1  -4   9      203.91      194.27      6.23 o 
   0  -4   9      385.89      385.87      6.58 o 
   1  -4   9       60.84       50.97      2.62 o 
   2  -4   9     1037.18     1004.59     16.50 o 
   3  -4   9      173.98      170.93      4.50 o 
   4  -4   9      511.95      488.83      9.19 o 
   5  -4   9       10.71       13.78      4.29 o 
   6  -4   9      137.49      141.55      7.68 o 
   7  -4   9       46.42       45.58      5.62 o 
  -6  -3   9       13.25        7.55      5.58 o 
  -5  -3   9       60.06       47.96      3.88 o 
  -4  -3   9       76.52       85.01      6.35 o 
  -3  -3   9      174.59      164.91      4.96 o 
  -2  -3   9      224.15      228.81      6.51 o 
  -1  -3   9      745.83      739.23     13.29 o 
   0  -3   9      637.23      622.74      8.64 o 
   1  -3   9      383.53      359.15      5.41 o 
   2  -3   9      121.36      112.38      5.73 o 
   3  -3   9       36.34       40.29      2.27 o 
   4  -3   9      170.33      178.92      7.30 o 
   5  -3   9      283.59      262.75      9.37 o 
   6  -3   9       39.12       28.24      4.67 o 
   7  -3   9       91.98       69.91      4.46 o 
  -7  -2   9      139.22      160.02      6.47 o 
  -6  -2   9       24.51       17.88      3.26 o 
  -5  -2   9      834.46      836.29     23.92 o 
  -4  -2   9        9.64        9.53      2.39 o 
  -3  -2   9      834.71      851.24     16.43 o 
  -2  -2   9       25.53       28.29      1.82 o 
  -1  -2   9      435.25      394.55     10.50 o 
   0  -2   9     4297.80     4414.87     48.27 o 
   1  -2   9       20.53       16.89      1.32 o 
   2  -2   9     2275.55     2209.04     46.23 o 
   3  -2   9       24.96       27.13      2.23 o 
   4  -2   9     1613.34     1602.13     36.79 o 
   5  -2   9       95.50      102.44      6.62 o 
   6  -2   9      403.05      409.73     12.63 o 
   7  -2   9       15.00        7.59      3.76 o 
  -7  -1   9       18.48       14.17      3.59 o 
  -6  -1   9        2.03        0.16      2.95 o 
  -5  -1   9      623.27      556.80     10.89 o 
  -4  -1   9       39.26       40.25      3.80 o 
  -3  -1   9     1106.48     1082.46     16.29 o 
  -2  -1   9      789.20      763.82     11.67 o 
  -1  -1   9     2083.14     2042.26     26.28 o 
   0  -1   9       22.32       18.07      1.65 o 
   1  -1   9     1891.44     1938.21     28.30 o 
   2  -1   9      154.09      165.61     14.06 o 
   3  -1   9        5.13       -0.90      3.39 o 
   4  -1   9       86.01       84.37      5.54 o 
   5  -1   9       43.19       41.43      5.07 o 
   6  -1   9        3.94        3.33      3.32 o 
  -8   0   9       13.70        6.40      6.24 o 
  -7   0   9      231.02      253.15      7.08 o 
  -6   0   9       12.61        9.53      3.08 o 
  -5   0   9      597.41      597.50     11.30 o 
  -4   0   9       47.64       42.96      2.43 o 
  -3   0   9      959.52      941.19     14.19 o 
  -2   0   9      350.10      333.32      5.65 o 
  -1   0   9     1831.19     1909.16     21.19 o 
   0   0   9     1550.73     1614.59     21.58 o 
   1   0   9       47.51       47.44      2.72 o 
   2   0   9     2959.57     2926.50     46.24 o 
   3   0   9       59.77       71.17      4.97 o 
   4   0   9     1532.31     1511.34     35.16 o 
   5   0   9      165.16      157.06      5.58 o 
   6   0   9      437.70      437.38      9.95 o 
  -8   1   9      113.51      115.36      8.90 o 
  -7   1   9       93.45       81.47      4.32 o 
  -6   1   9       86.70       80.31      4.42 o 
  -5   1   9      719.66      670.87     15.47 o 
  -4   1   9        0.15        0.81      1.79 o 
  -3   1   9     1696.77     1675.17     24.29 o 
  -2   1   9      158.37      159.83      2.72 o 
  -1   1   9     4595.36     4894.90     57.86 o 
   0   1   9        3.85        3.50      0.96 o 
   1   1   9     4874.65     5014.18     64.64 o 
   2   1   9     2263.28     2307.15     42.38 o 
   3   1   9      731.51      728.26     18.35 o 
   4   1   9      129.70      124.09      5.07 o 
   5   1   9       60.91       53.58      5.85 o 
   6   1   9       16.78       17.79      4.15 o 
  -8   2   9       11.31        6.70      5.70 o 
  -7   2   9      312.99      310.32      7.68 o 
  -6   2   9       88.09       76.48      3.86 o 
  -5   2   9      967.90      959.37     16.76 o 
  -4   2   9     1690.22     1685.83     27.91 o 
  -3   2   9     3093.99     3052.62     56.40 o 
  -2   2   9      216.41      223.69      4.86 o 
  -1   2   9      262.99      273.83      8.51 o 
   0   2   9      454.27      442.77      8.18 o 
   1   2   9       66.53       69.56      3.40 o 
   2   2   9     1863.96     1260.51     30.05 o 
   3   2   9      128.59      128.23      6.89 o 
   4   2   9      630.85      657.43     18.01 o 
   5   2   9        9.77       22.33      5.45 o 
  -7   3   9      156.31      151.11      7.57 o 
  -6   3   9      134.75      132.68      7.14 o 
  -5   3   9      656.26      661.76     17.39 o 
  -4   3   9       44.99       46.71      2.77 o 
  -3   3   9     2733.85     2776.15     35.59 o 
  -2   3   9       30.38       34.80      2.17 o 
  -1   3   9     4003.88     4051.80     63.85 o 
   0   3   9        6.65        6.90      1.60 o 
   1   3   9      410.00      415.43     12.29 o 
   2   3   9      117.36      112.75      5.90 o 
   3   3   9      529.19      500.50     14.64 o 
   4   3   9       77.75       66.21      6.13 o 
  -7   4   9      131.20      136.91      8.01 o 
  -6   4   9      349.41      341.76     10.97 o 
  -5   4   9      228.99      222.65      8.33 o 
  -4   4   9      100.36      106.06      3.24 o 
  -3   4   9      340.85      343.58      5.64 o 
  -2   4   9       34.16       33.77      2.90 o 
  -1   4   9       46.86       50.55      3.03 o 
   0   4   9      488.11      485.73      9.37 o 
   1   4   9        3.37        4.87      2.42 o 
   2   4   9      342.19      332.24     11.35 o 
   3   4   9       64.32       68.38      6.38 o 
  -7   5   9       49.10       52.96      5.51 o 
  -6   5   9       33.04       34.16      4.72 o 
  -5   5   9      547.42      552.87      8.54 o 
  -4   5   9        6.21        6.15      2.11 o 
  -3   5   9      918.41      933.51     13.04 o 
  -2   5   9      145.50      120.70      4.31 o 
  -1   5   9     1175.52     1191.24     20.22 o 
   0   5   9       27.74       24.57      6.16 o 
   1   5   9      646.15      623.13     12.05 o 
   2   5   9       64.68       62.73      4.08 o 
  -7   6   9       10.60        8.11      5.07 o 
  -6   6   9      288.37      304.94     10.86 o 
  -5   6   9      121.73      124.73      4.24 o 
  -4   6   9      169.01      168.85      4.41 o 
  -3   6   9       16.08       18.49      2.96 o 
  -2   6   9       12.17       14.92      3.00 o 
  -1   6   9        2.73        1.67      3.14 o 
   0   6   9       81.20       85.72      6.50 o 
   1   6   9       32.01       29.03      3.70 o 
  -6   7   9        2.31        4.16      3.76 o 
  -5   7   9      197.90      214.74      5.48 o 
  -4   7   9        0.33       -1.25      2.66 o 
  -3   7   9      552.38      528.23     18.70 o 
  -2   7   9       22.06       25.73      3.91 o 
  -1   7   9      437.89      441.48     13.97 o 
  -1  -8  10        0.33       -2.25      6.24 o 
   0  -8  10       16.88       16.66      5.56 o 
   4  -8  10        3.50        5.70      3.03 o 
   5  -8  10       23.26       27.51      3.59 o 
  -3  -7  10        1.36       -0.33      5.24 o 
  -2  -7  10       59.47       61.59      5.54 o 
  -1  -7  10       17.56       13.24      4.18 o 
   0  -7  10      184.09      191.85      5.89 o 
   1  -7  10        5.63        6.24      3.66 o 
   2  -7  10       83.40       93.67      5.97 o 
   3  -7  10       10.93        4.66      2.66 o 
   4  -7  10      200.52      193.33      5.45 o 
   5  -7  10        2.00       -0.63      2.89 o 
   6  -7  10       18.14       23.33      5.97 o 
  -4  -6  10        0.14       -0.03      5.45 o 
  -3  -6  10       87.19       87.02      6.08 o 
  -2  -6  10       36.94       36.55      4.61 o 
  -1  -6  10      140.13      135.21      6.70 o 
   0  -6  10       10.23       13.00      3.45 o 
   1  -6  10        0.01        0.30      2.82 o 
   2  -6  10       27.02       31.82      2.29 o 
   3  -6  10       10.51       10.70      2.39 o 
   4  -6  10       11.89       13.52      2.73 o 
   5  -6  10        1.12        1.47      3.88 o 
   6  -6  10       12.40       21.03      5.59 o 
  -5  -5  10        0.78        6.92      5.21 o 
  -4  -5  10       30.44       30.55      4.86 o 
  -3  -5  10        0.45        4.83      3.80 o 
  -2  -5  10      126.51      134.17      6.38 o 
  -1  -5  10        0.86       -0.72      2.89 o 
   0  -5  10      475.21      463.15      8.84 o 
   1  -5  10        1.19        4.18      2.96 o 
   2  -5  10      431.89      427.45      7.93 o 
   3  -5  10       13.15       13.28      2.05 o 
   4  -5  10      135.83      130.56      5.02 o 
   5  -5  10       80.72       71.99      5.29 o 
   6  -5  10      109.77      108.54      7.08 o 
   7  -5  10       40.87       40.05      6.43 o 
  -6  -4  10        3.16       -1.06      5.45 o 
  -5  -4  10      124.52      122.00      6.12 o 
  -4  -4  10        4.96        7.07      3.28 o 
  -3  -4  10      457.66      470.75      9.77 o 
  -2  -4  10        7.93        8.32      2.30 o 
  -1  -4  10      216.72      208.21      7.38 o 
   0  -4  10      148.06      149.97      4.22 o 
   1  -4  10       36.60       30.63      1.56 o 
   2  -4  10      319.80      343.54      7.59 o 
   3  -4  10       42.94       39.90      3.88 o 
   4  -4  10      295.72      287.19     14.27 o 
   5  -4  10        7.30        7.43      4.50 o 
   6  -4  10      225.95      213.94      9.12 o 
   7  -4  10        3.92        1.44      5.43 o 
  -6  -3  10        3.78       -3.13      5.32 o 
  -5  -3  10        2.90        3.75      3.25 o 
  -4  -3  10       75.06       85.95      4.60 o 
  -3  -3  10      152.73      141.16      4.79 o 
  -2  -3  10     1015.44     1028.18     17.05 o 
  -1  -3  10      149.86      153.24      3.90 o 
   0  -3  10     2282.90     2270.64     32.53 o 
   1  -3  10      354.56      375.23      5.77 o 
   2  -3  10      891.73      859.58     14.45 o 
   3  -3  10       92.85       84.06      3.63 o 
   4  -3  10      313.37      300.22      9.77 o 
   5  -3  10       99.74      101.73      6.32 o 
   6  -3  10      138.96      149.29      8.82 o 
   7  -3  10       94.73       92.77      6.65 o 
  -7  -2  10      158.97      150.15      8.01 o 
  -6  -2  10       23.19       18.26      3.41 o 
  -5  -2  10      831.17      827.45     38.93 o 
  -4  -2  10       48.35       47.31      2.99 o 
  -3  -2  10     1007.15      996.80     17.41 o 
  -2  -2  10      355.43      364.81      6.47 o 
  -1  -2  10     1436.78     1403.48     29.57 o 
   0  -2  10       37.79       33.73      1.35 o 
   1  -2  10      233.77      232.81      4.21 o 
   2  -2  10     1221.77     1192.16     19.62 o 
   3  -2  10        2.27        1.81      2.07 o 
   4  -2  10      894.37      835.70     20.78 o 
   5  -2  10       23.02       24.31      4.50 o 
   6  -2  10      226.38      218.96      9.85 o 
  -7  -1  10        1.93        4.75      3.58 o 
  -6  -1  10      198.28      166.28      5.99 o 
  -5  -1  10        5.53       10.45      2.78 o 
  -4  -1  10      201.88      201.14      5.34 o 
  -3  -1  10      515.68      514.58     20.17 o 
  -2  -1  10     1204.80     1155.69     17.14 o 
  -1  -1  10      567.97      575.73      8.11 o 
   0  -1  10     1361.79     1329.52     16.18 o 
   1  -1  10      123.94      139.17      3.08 o 
   2  -1  10      540.10      527.28      9.58 o 
   3  -1  10       78.68       72.80      4.75 o 
   4  -1  10      142.02      144.38      7.35 o 
   5  -1  10      146.24      138.22      8.28 o 
   6  -1  10       68.36       75.82      7.99 o 
  -7   0  10      252.14      262.57     13.93 o 
  -6   0  10       34.01       23.75      4.33 o 
  -5   0  10     1199.72     1169.48     20.41 o 
  -4   0  10        0.06        0.31      1.96 o 
  -3   0  10     2926.78     2882.15     41.22 o 
  -2   0  10      277.80      278.49      5.02 o 
  -1   0  10      814.03      782.89      9.12 o 
   0   0  10      894.97      925.91     12.59 o 
   1   0  10      544.95      553.69      8.03 o 
   2   0  10     1054.41     1054.18     17.65 o 
   3   0  10      320.99      336.92     10.59 o 
   4   0  10     1374.56     1369.16     32.42 o 
   5   0  10       33.24       36.29     10.05 o 
   6   0  10      177.64      179.79      6.66 o 
  -8   1  10      137.58      143.07      9.39 o 
  -7   1  10       30.22       15.13      3.63 o 
  -6   1  10       23.00       21.12      2.98 o 
  -5   1  10       26.24       22.88      2.54 o 
  -4   1  10       17.03       19.25      2.89 o 
  -3   1  10      317.00      317.63      5.72 o 
  -2   1  10      377.46      368.09      5.65 o 
  -1   1  10     1712.84     1838.76     24.14 o 
   0   1  10      772.13      776.42     10.76 o 
   1   1  10       14.80       17.61      1.53 o 
   2   1  10       15.03       41.18      4.04 o 
   3   1  10       17.83       15.82      4.02 o 
   4   1  10       57.86       61.00      5.51 o 
   5   1  10       68.15       71.93      4.46 o 
  -8   2  10        0.73       -5.45      5.45 o 
  -7   2  10      297.71      296.77      7.78 o 
  -6   2  10       63.96       60.76      3.53 o 
  -5   2  10      654.95      661.23     17.64 o 
  -4   2  10     1154.49     1127.58     27.63 o 
  -3   2  10      738.28      707.67     17.89 o 
  -2   2  10       50.52       52.80      2.38 o 
  -1   2  10      662.36      658.07     11.51 o 
   0   2  10     1183.89     1192.19     19.74 o 
   1   2  10      586.30      591.27     10.73 o 
   2   2  10     1388.73     1353.54     31.45 o 
   3   2  10       37.94       37.85      5.26 o 
   4   2  10     1105.45     1124.61     27.82 o 
   5   2  10       26.28       21.00      6.54 o 
  -7   3  10        0.54       -1.14      4.75 o 
  -6   3  10       42.20       42.65      4.53 o 
  -5   3  10      351.84      362.23     11.24 o 
  -4   3  10       17.77       17.50      3.23 o 
  -3   3  10     1220.60     1280.32     21.10 o 
  -2   3  10      358.06      361.65     13.01 o 
  -1   3  10     1202.02     1207.67     23.10 o 
   0   3  10      247.88      244.83      6.81 o 
   1   3  10     1032.81     1036.93     36.42 o 
   2   3  10       46.10       49.71      3.21 o 
   3   3  10       64.06       63.82      6.11 o 
   4   3  10       12.89       18.75      6.08 o 
  -7   4  10      153.31      140.50      8.28 o 
  -6   4  10        6.70        2.44      4.40 o 
  -5   4  10     1220.39     1228.69     30.23 o 
  -4   4  10       94.90      102.55      3.65 o 
  -3   4  10      647.64      670.42     12.05 o 
  -2   4  10       60.10       51.43      2.72 o 
  -1   4  10      374.54      381.60      7.93 o 
   0   4  10      480.01      470.58      9.22 o 
   1   4  10       88.09       85.83      4.26 o 
   2   4  10      880.82      888.72     21.73 o 
   3   4  10       10.75        3.96      5.05 o 
  -7   5  10       49.13       48.54      5.81 o 
  -6   5  10       92.27       81.68      6.11 o 
  -5   5  10      295.79      318.45     10.70 o 
  -4   5  10        8.19        9.22      2.20 o 
  -3   5  10     1267.76     1231.00     20.78 o 
  -2   5  10      220.73      193.26      5.55 o 
  -1   5  10     1076.75     1052.86     18.23 o 
   0   5  10       26.09       27.38      3.48 o 
   1   5  10      594.89      578.40     20.45 o 
   2   5  10        1.33        2.04      7.69 o 
  -6   6  10       64.82       62.24      5.56 o 
  -5   6  10      332.35      341.57      6.61 o 
  -4   6  10      107.40      106.75      3.96 o 
  -3   6  10      186.15      189.31      5.92 o 
  -2   6  10        7.30        5.83      3.15 o 
  -1   6  10       61.69       59.64      4.13 o 
   0   6  10      128.44      135.59      5.69 o 
  -5   7  10       97.57       99.00      4.11 o 
  -4   7  10        0.03        0.42      3.72 o 
  -3   7  10      299.88      308.24      8.01 o 
  -2   7  10        1.34       -3.63      3.63 o 
  -1  -8  11        6.56       10.31      5.94 o 
   0  -8  11        8.39        5.31      4.83 o 
   1  -8  11        9.45        7.52      4.34 o 
   2  -8  11        0.23        0.16      4.12 o 
   3  -8  11       28.74       31.85      4.75 o 
   4  -8  11        7.97        8.08      3.14 o 
  -2  -7  11       63.94       58.07      5.78 o 
  -1  -7  11        7.88       10.58      4.45 o 
   0  -7  11       52.37       56.00      4.86 o 
   1  -7  11        0.15       -1.06      3.77 o 
   2  -7  11       60.93       58.66      4.67 o 
   3  -7  11       28.63       29.98      2.77 o 
   4  -7  11       14.87       24.50      5.01 o 
   5  -7  11        9.04        9.37      2.94 o 
  -4  -6  11       15.11       19.40      5.91 o 
  -3  -6  11        1.01        1.00      4.94 o 
  -2  -6  11        1.90       -0.35      4.26 o 
  -1  -6  11        1.97        3.80      3.83 o 
   0  -6  11        2.37        6.97      3.64 o 
   1  -6  11        9.02       10.07      3.58 o 
   2  -6  11        0.65        0.98      3.42 o 
   3  -6  11       24.41       25.66      2.66 o 
   4  -6  11        5.42        4.65      2.61 o 
   5  -6  11       55.17       56.41      5.70 o 
   6  -6  11        2.06        2.88      5.48 o 
  -5  -5  11       13.37       13.35      5.51 o 
  -4  -5  11       71.04       66.75      6.30 o 
  -3  -5  11        4.46        7.15      3.41 o 
  -2  -5  11      176.29      184.00      5.89 o 
  -1  -5  11        8.24        9.17      4.59 o 
   0  -5  11      516.28      542.77     22.94 o 
   1  -5  11        2.73        4.72      3.15 o 
   2  -5  11      373.44      379.87      7.41 o 
   3  -5  11       34.80       34.73      2.69 o 
   4  -5  11      268.87      270.23      7.79 o 
   5  -5  11       80.40       87.10      5.81 o 
   6  -5  11        4.20       -4.75      4.75 o 
  -5  -4  11      149.51      146.32      8.21 o 
  -4  -4  11       65.33       73.19      4.15 o 
  -3  -4  11       97.60       87.27      4.41 o 
  -2  -4  11       55.60       64.75      3.60 o 
  -1  -4  11      102.58       87.87      3.46 o 
   0  -4  11      183.29      191.65      6.09 o 
   1  -4  11      228.89      230.29      7.68 o 
   2  -4  11       82.48       98.78      3.61 o 
   3  -4  11      132.19      126.68      4.49 o 
   4  -4  11       53.35       57.11      3.53 o 
   5  -4  11       66.57       71.44      5.54 o 
   6  -4  11        0.06        2.79      4.75 o 
  -6  -3  11       23.10       14.04      7.39 o 
  -5  -3  11        0.69        6.05      3.58 o 
  -4  -3  11      304.88      322.49      7.74 o 
  -3  -3  11        2.91        6.51      3.61 o 
  -2  -3  11      903.51      927.40     23.11 o 
  -1  -3  11       47.30       45.14      2.23 o 
   0  -3  11      837.40      823.72     20.86 o 
   1  -3  11        8.05        9.80      1.46 o 
   2  -3  11     1600.54     1581.03     25.63 o 
   3  -3  11      233.53      221.22      5.49 o 
   4  -3  11      356.95      352.11      7.51 o 
   5  -3  11       17.79       21.43      4.50 o 
   6  -3  11      159.84      163.43      8.60 o 
  -7  -2  11      118.98      120.51     13.38 o 
  -6  -2  11        1.16       -3.65      3.65 o 
  -5  -2  11      136.89      134.45      5.46 o 
  -4  -2  11       54.27       56.53      3.40 o 
  -3  -2  11      644.93      621.00     11.97 o 
  -2  -2  11       17.57       23.52      4.77 o 
  -1  -2  11      523.21      518.97      8.49 o 
   0  -2  11       10.24       19.04      6.97 o 
   1  -2  11        0.39        0.32      1.48 o 
   2  -2  11      413.74      405.97     11.38 o 
   3  -2  11       65.29       63.33      3.51 o 
   4  -2  11      226.74      205.98      8.90 o 
   5  -2  11       28.52       21.98      4.83 o 
   6  -2  11        6.60        4.96      4.80 o 
  -7  -1  11       36.20       43.70      4.22 o 
  -6  -1  11       25.67       19.55      3.46 o 
  -5  -1  11       21.13       26.08      3.14 o 
  -4  -1  11      335.35      337.10     10.37 o 
  -3  -1  11        0.76        0.59      2.07 o 
  -2  -1  11     1101.84     1060.67     15.92 o 
  -1  -1  11      195.98      203.58      4.21 o 
   0  -1  11     2117.88     2154.55     28.33 o 
   1  -1  11       17.87       21.63      2.15 o 
   2  -1  11     6030.48     6212.20     97.06 o 
   3  -1  11      193.13      189.71      8.22 o 
   4  -1  11      408.18      413.21     13.04 o 
   5  -1  11      192.75      176.93      8.66 o 
   6  -1  11      203.12      208.63     11.75 o 
  -7   0  11      264.97      247.85      8.06 o 
  -6   0  11       12.78       12.37      3.03 o 
  -5   0  11      813.99      794.41     14.61 o 
  -4   0  11      443.76      436.16      9.19 o 
  -3   0  11     4527.08     4449.67     63.42 o 
  -2   0  11        1.11        1.89      1.54 o 
  -1   0  11      487.06      467.22      6.25 o 
   0   0  11      239.76      253.56      4.45 o 
   1   0  11      238.40      243.91      4.49 o 
   2   0  11      970.34      962.71     21.44 o 
   3   0  11       15.44       17.50      4.64 o 
   4   0  11      160.64      185.80      9.44 o 
   5   0  11       14.60       23.55      5.89 o 
  -7   1  11       20.08       21.11      6.67 o 
  -6   1  11        5.35        2.22      3.10 o 
  -5   1  11        6.10        7.81      2.43 o 
  -4   1  11      422.17      413.97      8.24 o 
  -3   1  11      332.54      324.76     12.37 o 
  -2   1  11      832.17      803.69     12.12 o 
  -1   1  11      145.98      152.53      3.22 o 
   0   1  11     3036.12     3125.96     40.68 o 
   1   1  11       58.47       58.59      2.28 o 
   2   1  11      379.00      381.39     11.43 o 
   3   1  11       21.15       23.93      4.96 o 
   4   1  11      435.91      439.85     13.69 o 
   5   1  11      141.54      129.34      9.63 o 
  -8   2  11        0.06       -2.79      5.48 o 
  -7   2  11      327.12      334.26     12.24 o 
  -6   2  11       36.21       36.03      4.67 o 
  -5   2  11     1365.16     1319.53     32.34 o 
  -4   2  11        1.27        6.13      3.26 o 
  -3   2  11     1662.87     1652.52     39.28 o 
  -2   2  11       26.70       29.59      2.79 o 
  -1   2  11     1401.92     1439.57     23.61 o 
   0   2  11      758.98      750.53     13.20 o 
   1   2  11      124.83      125.73      4.52 o 
   2   2  11      759.33      752.35     19.43 o 
   3   2  11      151.36      161.75      8.90 o 
   4   2  11       92.68       69.17      6.43 o 
  -7   3  11       12.25       12.72      4.77 o 
  -6   3  11       13.44       11.23      4.69 o 
  -5   3  11       72.15       73.21      5.81 o 
  -4   3  11      129.26      126.36      6.16 o 
  -3   3  11      155.89      161.07      4.61 o 
  -2   3  11      164.88      192.15      8.09 o 
  -1   3  11       49.43       71.81      4.06 o 
   0   3  11     1113.04     1135.46     19.29 o 
   1   3  11      155.45      152.28      5.25 o 
   2   3  11      291.05      295.86     10.78 o 
   3   3  11        2.62        6.00      5.59 o 
  -7   4  11      172.02      159.77      8.96 o 
  -6   4  11       27.76       24.61      4.99 o 
  -5   4  11     1127.83     1164.35     28.97 o 
  -4   4  11        4.08        4.40      3.55 o 
  -3   4  11     1112.12     1127.76     19.07 o 
  -2   4  11      108.64      103.29      4.38 o 
  -1   4  11      583.97      587.90     11.05 o 
   0   4  11      522.01      522.62     13.69 o 
   1   4  11       96.62       95.08      4.50 o 
   2   4  11      472.33      436.06     14.01 o 
  -7   5  11        0.24       -5.29      5.29 o 
  -6   5  11       16.49        7.98      4.45 o 
  -5   5  11      115.75      128.46      7.71 o 
  -4   5  11        8.77       13.89      3.28 o 
  -3   5  11      309.98      294.90      7.44 o 
  -2   5  11      292.74      271.99      6.68 o 
  -1   5  11      371.94      364.15     13.43 o 
   0   5  11      209.62      210.98      6.44 o 
   1   5  11       71.53       62.72      4.39 o 
  -6   6  11       25.72       25.88      5.72 o 
  -5   6  11      332.10      319.97     11.02 o 
  -4   6  11        1.49       -2.62      3.35 o 
  -3   6  11      545.18      500.73     10.27 o 
  -2   6  11        7.73        9.62      3.41 o 
  -1   6  11      252.92      263.44      8.27 o 
   0  -8  12       27.70       26.48      3.63 o 
   1  -8  12        4.35        1.00      4.53 o 
   2  -8  12        7.47       10.45      4.45 o 
   3  -8  12       11.63       17.77      4.64 o 
   4  -8  12        7.76        8.30      4.72 o 
  -2  -7  12        7.43        4.69      5.05 o 
  -1  -7  12        3.64        2.31      4.45 o 
   0  -7  12       27.48       31.34      4.56 o 
   1  -7  12        9.87       13.54      4.18 o 
   2  -7  12       31.56       36.93      4.59 o 
   3  -7  12        4.11        9.36      4.26 o 
   4  -7  12       10.92        9.25      3.13 o 
   5  -7  12        0.04        1.56      3.38 o 
  -3  -6  12       18.38       16.79      4.72 o 
  -2  -6  12       73.11       71.80      5.62 o 
  -1  -6  12        0.01       -3.91      3.91 o 
   0  -6  12       51.92       47.86      4.21 o 
   1  -6  12       43.91       43.60      4.02 o 
   2  -6  12       10.31        7.79      3.31 o 
   3  -6  12      119.30      128.11      4.66 o 
   4  -6  12        0.61        2.30      3.40 o 
   5  -6  12       85.84       87.44      4.42 o 
  -4  -5  12       35.92       31.48      4.21 o 
  -3  -5  12        0.04       -3.33      3.33 o 
  -2  -5  12      291.17      286.96      7.30 o 
  -1  -5  12       20.76       25.79      2.80 o 
   0  -5  12      434.33      448.36     24.39 o 
   1  -5  12      128.05      120.66      5.83 o 
   2  -5  12      377.37      368.28     10.62 o 
   3  -5  12        2.25        7.46      2.42 o 
   4  -5  12       53.96       62.59     11.21 o 
   5  -5  12        2.17        9.17      5.02 o 
   6  -5  12       33.43       34.81      5.62 o 
  -5  -4  12       76.02       68.98      4.73 o 
  -4  -4  12      175.85      203.82      6.78 o 
  -3  -4  12       95.39       94.06      8.86 o 
  -2  -4  12       65.26       74.05      3.79 o 
  -1  -4  12        0.18       -1.59      2.82 o 
   0  -4  12      512.42      500.45      9.69 o 
   1  -4  12        1.11        5.67      2.77 o 
   2  -4  12       12.41       11.70      2.23 o 
   3  -4  12      217.12      212.43     12.70 o 
   4  -4  12        0.22        3.38      2.98 o 
   5  -4  12      184.72      162.84      8.36 o 
   6  -4  12       13.37        6.02      5.59 o 
  -6  -3  12       11.92        7.91      4.34 o 
  -5  -3  12      275.14      298.57     17.69 o 
  -4  -3  12      110.17      104.54      6.27 o 
  -3  -3  12        1.27        1.73      2.64 o 
  -2  -3  12      785.44      802.93     19.67 o 
  -1  -3  12       18.84       19.28      2.33 o 
   0  -3  12     1157.54     1134.09     19.44 o 
   1  -3  12        3.88        5.02      2.63 o 
   2  -3  12      615.81      587.25     10.59 o 
   3  -3  12       45.85       47.31      3.53 o 
   4  -3  12      197.63      181.19      5.50 o 
   5  -3  12      103.66       99.13      6.76 o 
   6  -3  12       49.68       51.47      6.48 o 
  -6  -2  12       65.99       76.24      4.55 o 
  -5  -2  12      242.01      221.04      6.61 o 
  -4  -2  12      120.12      121.22      4.68 o 
  -3  -2  12      525.31      495.09      9.77 o 
  -2  -2  12      548.41      555.80      9.35 o 
  -1  -2  12        1.33        0.69      2.14 o 
   0  -2  12       42.18       34.28      2.34 o 
   1  -2  12        2.95        3.06      2.09 o 
   2  -2  12       24.82       26.75      2.55 o 
   3  -2  12       61.41       54.62      2.94 o 
   4  -2  12        0.05       -3.42      3.93 o 
   5  -2  12      280.31      255.69     10.10 o 
   6  -2  12       19.48       18.12      5.91 o 
  -7  -1  12       85.49      110.19     11.94 o 
  -6  -1  12       64.55       54.90      4.08 o 
  -5  -1  12      196.21      203.79      8.26 o 
  -4  -1  12      118.47      116.42      4.68 o 
  -3  -1  12      176.74      164.74      4.97 o 
  -2  -1  12      867.40      848.79     16.07 o 
  -1  -1  12        1.60        2.69      1.88 o 
   0  -1  12     2580.78     2632.18     34.46 o 
   1  -1  12      180.58      183.92      4.92 o 
   2  -1  12      313.18      321.79      6.91 o 
   3  -1  12      289.05      294.38     10.05 o 
   4  -1  12      575.72      629.19     17.55 o 
   5  -1  12      199.24      193.25      9.91 o 
  -7   0  12       87.48       79.01      6.93 o 
  -6   0  12       50.07       52.01      3.86 o 
  -5   0  12      540.09      527.04     10.64 o 
  -4   0  12      175.47      169.14      5.11 o 
  -3   0  12       21.52       27.99      2.50 o 
  -2   0  12      170.80      167.87      3.99 o 
  -1   0  12      296.20      294.95      6.24 o 
   0   0  12       39.86       53.34      2.62 o 
   1   0  12       32.22       34.58      2.31 o 
   2   0  12        5.13        6.56      2.37 o 
   3   0  12      166.48      153.83      8.66 o 
   4   0  12       97.03       90.04      6.51 o 
   5   0  12      159.08      188.31      9.58 o 
  -7   1  12      238.21      242.12      7.43 o 
  -6   1  12       14.09       14.79      3.42 o 
  -5   1  12       80.15       91.06      4.45 o 
  -4   1  12      224.79      213.76      6.70 o 
  -3   1  12       46.59       44.18      2.67 o 
  -2   1  12     2230.33     2264.21     32.61 o 
  -1   1  12        0.51        3.46      1.51 o 
   0   1  12     1905.97     1947.31     31.53 o 
   1   1  12       14.53       14.40      2.34 o 
   2   1  12     1806.21     1844.60     42.13 o 
   3   1  12      173.07      176.63      8.55 o 
   4   1  12      540.70      574.54     16.73 o 
  -7   2  12      265.23      266.51     11.27 o 
  -6   2  12       14.23       13.73      4.96 o 
  -5   2  12      932.99      912.58     23.60 o 
  -4   2  12      399.33      409.18     12.33 o 
  -3   2  12     1007.36      991.39     24.59 o 
  -2   2  12        0.56        3.88      3.39 o 
  -1   2  12      535.85      551.54     12.46 o 
   0   2  12       89.18      103.06      8.98 o 
   1   2  12       40.22       47.15      3.19 o 
   2   2  12      288.08      295.78     10.86 o 
   3   2  12       66.66       79.04      6.81 o 
   4   2  12      113.66      114.89      8.11 o 
  -7   3  12       41.28       45.26      5.70 o 
  -6   3  12        4.60        5.43      4.42 o 
  -5   3  12       50.84       57.98      5.32 o 
  -4   3  12      377.35      369.47     11.21 o 
  -3   3  12       56.72       50.01      4.21 o 
  -2   3  12     1888.97     1794.57     29.32 o 
  -1   3  12      141.83      132.28      4.69 o 
   0   3  12     1296.51     1317.73     22.18 o 
   1   3  12        1.98        2.45      2.85 o 
   2   3  12      958.74      967.25     24.25 o 
   3   3  12      100.98       97.04      7.14 o 
  -7   4  12      609.49      626.78     18.04 o 
  -6   4  12       24.73       25.91      4.88 o 
  -5   4  12      720.43      674.45     18.21 o 
  -4   4  12       92.02       90.77      6.78 o 
  -3   4  12      937.79      947.85     20.50 o 
  -2   4  12       23.44       21.04      2.94 o 
  -1   4  12      444.27      446.71      9.35 o 
   0   4  12      131.09      144.06      5.43 o 
   1   4  12       63.90       53.90      3.89 o 
   2   4  12      260.69      271.88     11.35 o 
  -6   5  12        6.52       -0.95      4.56 o 
  -5   5  12       24.27       19.10      5.21 o 
  -4   5  12       84.16       83.25      6.43 o 
  -3   5  12       32.33       34.52      3.54 o 
  -2   5  12      267.65      285.33      7.44 o 
  -1   5  12       39.02       40.50      7.47 o 
   0   5  12      611.15      619.50     12.21 o 
  -5   6  12      528.69      523.38     15.56 o 
  -4   6  12       46.40       47.49      4.17 o 
  -3   6  12      455.67      451.86      9.78 o 
  -2   6  12        0.36       -3.51      3.51 o 
   1  -8  13        4.24        0.65      4.75 o 
   2  -8  13        5.50        6.00      4.69 o 
   3  -8  13        4.13        5.13      4.75 o 
  -2  -7  13        1.17        2.33      5.18 o 
  -1  -7  13       14.34       21.00      5.02 o 
   0  -7  13       22.74       20.78      4.64 o 
   1  -7  13       27.85       28.16      4.69 o 
   2  -7  13       14.25        9.79      3.99 o 
   3  -7  13       11.96       12.75      4.56 o 
   4  -7  13        1.08       -1.30      3.19 o 
  -3  -6  13        3.36        0.41      5.32 o 
  -2  -6  13       57.51       55.92      5.16 o 
  -1  -6  13        0.89        5.51      3.80 o 
   0  -6  13       22.59       28.92      4.42 o 
   1  -6  13      173.00      178.83      7.82 o 
   2  -6  13        1.05        1.28      3.99 o 
   3  -6  13       91.97       82.30      5.67 o 
   4  -6  13        3.70        4.75      3.07 o 
   5  -6  13       45.95       46.87      3.95 o 
  -4  -5  13       21.41       17.73      4.00 o 
  -3  -5  13        2.69        7.57      3.42 o 
  -2  -5  13       41.86       39.91      3.65 o 
  -1  -5  13       39.29       44.64      3.45 o 
   0  -5  13       67.95       74.36      5.83 o 
   1  -5  13        9.90        9.17      3.42 o 
   2  -5  13      144.84      137.30      6.35 o 
   3  -5  13       30.41       30.09      3.97 o 
   4  -5  13        1.80        1.09      3.00 o 
   5  -5  13       30.79       36.95      5.81 o 
  -5  -4  13        4.46        7.60      3.89 o 
  -4  -4  13       92.41       95.55      4.93 o 
  -3  -4  13       26.80       26.11      3.62 o 
  -2  -4  13      179.14      204.88      6.20 o 
  -1  -4  13        6.88       11.87      2.60 o 
   0  -4  13      348.82      336.94      9.64 o 
   1  -4  13       95.59       97.93      5.97 o 
   2  -4  13       54.14       49.19      4.29 o 
   3  -4  13      273.89      279.03      6.69 o 
   4  -4  13       12.88       19.26      3.04 o 
   5  -4  13      192.94      189.82      9.72 o 
  -6  -3  13        5.28        0.56      4.11 o 
  -5  -3  13       20.21       19.65      3.66 o 
  -4  -3  13       38.81       30.25      4.49 o 
  -3  -3  13        6.23        5.08      2.71 o 
  -2  -3  13      173.37      173.36      5.22 o 
  -1  -3  13       26.65       26.32      2.68 o 
   0  -3  13      638.86      648.10     13.00 o 
   1  -3  13       27.86       29.52      3.26 o 
   2  -3  13     1230.81     1217.91     20.24 o 
   3  -3  13      860.42      797.42     14.13 o 
   4  -3  13      196.54      181.17      8.77 o 
   5  -3  13        2.62        1.82      5.29 o 
  -6  -2  13       97.23      102.38      5.41 o 
  -5  -2  13       37.63       30.43      3.74 o 
  -4  -2  13      546.80      540.79     10.93 o 
  -3  -2  13      696.54      670.30     12.66 o 
  -2  -2  13     1301.73     1277.04     21.95 o 
  -1  -2  13       10.59       13.23      2.38 o 
   0  -2  13      326.13      306.84      6.87 o 
   1  -2  13      136.27      142.76      4.29 o 
   2  -2  13       84.45       81.43      3.58 o 
   3  -2  13      379.13      368.98      8.04 o 
   4  -2  13      172.51      192.07      9.36 o 
   5  -2  13      262.07      264.47     11.10 o 
  -6  -1  13       12.06       11.13      8.08 o 
  -5  -1  13       98.73      104.29      6.88 o 
  -4  -1  13      199.65      182.80      5.65 o 
  -3  -1  13        0.75       -0.25      2.56 o 
  -2  -1  13      828.77      812.80     18.37 o 
  -1  -1  13       26.89       25.52      2.40 o 
   0  -1  13     1904.62     1927.97     31.90 o 
   1  -1  13       12.85       14.00      2.86 o 
   2  -1  13      211.36      210.24      5.68 o 
   3  -1  13       21.43       21.30      4.99 o 
   4  -1  13      299.19      312.39     11.75 o 
   5  -1  13       15.53       12.81      5.29 o 
  -7   0  13       28.71       16.37      4.21 o 
  -6   0  13      136.92      138.53      7.80 o 
  -5   0  13      281.85      277.64      7.27 o 
  -4   0  13      478.44      467.55      9.56 o 
  -3   0  13      180.39      182.60     14.51 o 
  -2   0  13      636.97      608.48     11.16 o 
  -1   0  13       79.47       76.93      3.51 o 
   0   0  13      359.32      371.66      8.51 o 
   1   0  13      266.94      267.91      6.27 o 
   2   0  13       34.37       40.27      2.92 o 
   3   0  13      221.08      216.96      9.50 o 
   4   0  13      204.58      228.02     10.10 o 
  -7   1  13      143.33      148.02      6.25 o 
  -6   1  13        3.05        1.69      3.29 o 
  -5   1  13      147.60      152.64      5.45 o 
  -4   1  13      517.96      495.72      9.73 o 
  -3   1  13       95.19       92.16      5.70 o 
  -2   1  13      800.82      856.36     21.75 o 
  -1   1  13      236.39      190.30      7.30 o 
   0   1  13     1544.97     1685.77     27.69 o 
   1   1  13       10.00       14.70      3.96 o 
   2   1  13      890.29      957.67     24.09 o 
   3   1  13       48.93       59.42      5.97 o 
   4   1  13      283.44      311.14     12.84 o 
  -7   2  13       27.94       23.52      6.24 o 
  -6   2  13       83.67       77.44      5.97 o 
  -5   2  13      505.22      509.31     15.10 o 
  -4   2  13      312.85      313.61     10.62 o 
  -3   2  13      435.40      416.57     12.17 o 
  -2   2  13      278.41      278.66      9.45 o 
  -1   2  13       51.04       66.26      3.47 o 
   0   2  13       49.22       52.89      6.61 o 
   1   2  13       64.36       59.59      5.56 o 
   2   2  13        2.47       10.42      4.72 o 
   3   2  13      144.25      149.29      9.82 o 
  -7   3  13      146.18      143.61      8.71 o 
  -6   3  13       17.52        9.85      4.83 o 
  -5   3  13      118.29      130.31      7.87 o 
  -4   3  13      331.39      341.85     11.24 o 
  -3   3  13       96.09      102.44      6.73 o 
  -2   3  13     1250.78     1246.79     21.10 o 
  -1   3  13        0.18        1.39      2.68 o 
   0   3  13     1304.71     1359.90     23.13 o 
   1   3  13       18.98       17.31      3.26 o 
   2   3  13      552.10      555.23     16.27 o 
  -6   4  13       45.39       50.79      5.59 o 
  -5   4  13      416.41      431.53     13.55 o 
  -4   4  13       59.67       52.64      5.02 o 
  -3   4  13      538.32      527.50     15.21 o 
  -2   4  13      168.31      149.18      5.17 o 
  -1   4  13      173.71      179.65      9.54 o 
   0   4  13       34.41       43.72      3.64 o 
   1   4  13       99.83      103.85      5.46 o 
  -5   5  13      202.31      227.44     10.04 o 
  -4   5  13       39.15       35.65      4.97 o 
  -3   5  13       39.92       38.80      6.13 o 
  -2   5  13      611.21      623.02     12.40 o 
  -1   5  13        5.09        5.62      5.91 o 
   0   5  13      304.71      296.66     11.51 o 
  -1  -7  14       40.73       40.26      5.72 o 
   0  -7  14        7.17        2.82      4.69 o 
   1  -7  14       80.08       81.24      5.83 o 
   2  -7  14       20.57       28.27      4.48 o 
   3  -7  14       37.82       40.10      5.16 o 
  -3  -6  14       12.36       13.05      5.75 o 
  -2  -6  14       51.20       43.03      5.67 o 
  -1  -6  14        5.22        7.86      3.19 o 
   0  -6  14      120.78      107.52      6.46 o 
   1  -6  14       29.89       27.95      4.59 o 
   2  -6  14       34.46       23.33      4.59 o 
   3  -6  14       26.26       36.38      4.34 o 
   4  -6  14        0.20        3.95      7.94 o 
  -4  -5  14       21.45       31.43      7.58 o 
  -3  -5  14        7.24       17.08      3.63 o 
  -2  -5  14       13.13       10.39      3.59 o 
  -1  -5  14      110.18      123.90      5.00 o 
   0  -5  14       51.18       50.74      4.69 o 
   1  -5  14       95.80      106.26      6.02 o 
   2  -5  14        0.32       -0.11      3.42 o 
   3  -5  14       77.78       67.35      5.18 o 
   4  -5  14        0.88       -1.95      2.88 o 
   5  -5  14       16.12       15.87      5.62 o 
  -5  -4  14       14.56       12.48      4.47 o 
  -4  -4  14      119.74      137.10      6.16 o 
  -3  -4  14       12.86       13.72      8.74 o 
  -2  -4  14      635.67      644.00     31.44 o 
  -1  -4  14        0.01        1.61      2.69 o 
   0  -4  14       96.99       87.44      4.54 o 
   1  -4  14       24.09       26.48      4.02 o 
   2  -4  14      154.14      146.31      6.97 o 
   3  -4  14       63.89       71.28      3.65 o 
   4  -4  14       56.74       56.77      3.81 o 
   5  -4  14      121.09      112.67      7.44 o 
  -5  -3  14       11.95        7.89      4.72 o 
  -4  -3  14       10.77       14.83      3.51 o 
  -3  -3  14        7.14        0.67      2.90 o 
  -2  -3  14        4.13        4.23      2.75 o 
  -1  -3  14       27.57       31.96      3.08 o 
   0  -3  14      169.77      184.81      5.37 o 
   1  -3  14      148.16      150.57      6.38 o 
   2  -3  14       45.73       44.45      2.85 o 
   3  -3  14        6.35        2.57      2.81 o 
   4  -3  14        0.04       -0.57      4.86 o 
   5  -3  14       44.40       41.59      6.29 o 
  -6  -2  14       74.36       83.47      7.73 o 
  -5  -2  14       29.31       28.39      4.26 o 
  -4  -2  14      121.26      129.55      5.17 o 
  -3  -2  14      561.91      539.19     10.70 o 
  -2  -2  14      264.97      246.26      8.04 o 
  -1  -2  14        2.50        3.32      2.53 o 
   0  -2  14      360.04      344.05      7.60 o 
   1  -2  14      144.22      144.30      6.13 o 
   2  -2  14      455.09      430.01      8.64 o 
   3  -2  14      336.30      332.76      7.71 o 
   4  -2  14       23.53       22.19      5.62 o 
   5  -2  14      289.93      308.02     12.16 o 
  -6  -1  14       12.23       16.52      4.01 o 
  -5  -1  14       56.34       54.36      3.92 o 
  -4  -1  14        2.95        0.71      2.89 o 
  -3  -1  14       38.10       31.60      3.08 o 
  -2  -1  14      396.26      395.05      8.24 o 
  -1  -1  14      100.73       99.55      4.12 o 
   0  -1  14      233.17      248.76      6.05 o 
   1  -1  14      200.70      187.98      5.54 o 
   2  -1  14      537.75      553.30     12.66 o 
   3  -1  14       68.21       57.63      5.56 o 
   4  -1  14       17.08       23.50      5.89 o 
  -6   0  14       71.37       71.97      4.40 o 
  -5   0  14        0.97        4.20      3.19 o 
  -4   0  14     1269.86     1185.32     20.71 o 
  -3   0  14      127.38      118.03      4.55 o 
  -2   0  14      770.99      774.24     18.80 o 
  -1   0  14        6.56        3.73      2.26 o 
   0   0  14      645.38      647.90     11.87 o 
   1   0  14      280.83      283.76      8.97 o 
   2   0  14      209.85      223.04      7.29 o 
   3   0  14      659.46      686.24     19.21 o 
   4   0  14       36.57       44.28      6.19 o 
  -6   1  14        6.38        6.48      5.72 o 
  -5   1  14      159.97      157.87      8.06 o 
  -4   1  14      135.84      132.54      7.73 o 
  -3   1  14        1.75        2.09      3.61 o 
  -2   1  14     1095.05     1068.48     26.69 o 
  -1   1  14      176.91      146.10      6.87 o 
   0   1  14      945.62     1036.79     17.97 o 
   1   1  14       25.34       27.51      4.50 o 
   2   1  14      556.82      578.99     16.38 o 
   3   1  14        5.91       11.29      5.18 o 
  -6   2  14      377.03      410.34     14.04 o 
  -5   2  14       60.69       58.26      5.89 o 
  -4   2  14      738.23      724.06     19.62 o 
  -3   2  14      169.70      173.43      7.57 o 
  -2   2  14      602.14      626.49     16.98 o 
  -1   2  14        1.05        1.33      2.65 o 
   0   2  14      462.32      458.07      9.51 o 
   1   2  14      148.38      165.46      9.09 o 
   2   2  14      121.02      128.98      9.25 o 
  -6   3  14        1.73       -1.47      5.48 o 
  -5   3  14      320.88      349.67     12.19 o 
  -4   3  14      101.42       90.53      7.06 o 
  -3   3  14       44.99       53.67      4.83 o 
  -2   3  14      529.38      541.24     15.24 o 
  -1   3  14       26.14       24.20      3.22 o 
   0   3  14      910.88      990.52     17.75 o 
   1   3  14       42.77       51.80      6.32 o 
   2   3  14      534.87      564.12     16.89 o 
  -6   4  14       83.26       76.76      6.84 o 
  -5   4  14      204.60      204.10      9.07 o 
  -4   4  14      530.57      535.20     15.81 o 
  -3   4  14      199.72      215.12      8.77 o 
  -2   4  14      333.58      329.47     11.23 o 
  -1   4  14       78.27       78.88      6.43 o 
   0   4  14      112.89      104.07      5.47 o 
  -4   5  14      202.83      203.88      9.66 o 
  -3   5  14       72.28       69.68      6.38 o 
  -2   5  14      354.02      362.26     13.81 o 
   0  -7  15        0.21        0.38      5.02 o 
   1  -7  15       12.11       16.25      5.05 o 
   2  -7  15        0.06       -0.46      4.26 o 
  -2  -6  15       28.29       22.75      3.98 o 
  -1  -6  15        0.73        3.34      3.51 o 
   0  -6  15       31.60       29.03      5.02 o 
   1  -6  15        2.83        4.94      4.53 o 
   2  -6  15        0.84       -2.69      3.96 o 
   3  -6  15        3.15        5.75      4.64 o 
   4  -6  15        5.20        3.42      4.91 o 
  -3  -5  15        4.70        6.98      3.95 o 
  -2  -5  15        5.50       12.71      3.57 o 
  -1  -5  15       47.63       62.06      3.96 o 
   0  -5  15        2.91        5.81      3.77 o 
   1  -5  15      132.81      142.42      6.87 o 
   2  -5  15       18.45       20.78      4.53 o 
   3  -5  15      675.93      617.31     16.55 o 
   4  -5  15       56.46       46.42      3.89 o 
  -4  -4  15      112.95      115.56      5.63 o 
  -3  -4  15      129.07      135.38      9.31 o 
  -2  -4  15      534.59      553.20     30.03 o 
  -1  -4  15       22.26       19.39      3.30 o 
   0  -4  15       94.72       89.06      6.46 o 
   1  -4  15        5.79        9.98      4.02 o 
   2  -4  15       13.29       15.03      3.85 o 
   3  -4  15       27.69       29.60      4.64 o 
   4  -4  15       22.89       21.80      3.60 o 
  -5  -3  15        0.36       -3.87      3.87 o 
  -4  -3  15        6.24        8.32      3.47 o 
  -3  -3  15       36.65       43.79      3.86 o 
  -2  -3  15        2.95        2.47      2.93 o 
  -1  -3  15       98.34      111.95      5.06 o 
   0  -3  15       13.42       21.32      3.58 o 
   1  -3  15      531.87      528.89     14.51 o 
   2  -3  15       28.49       26.29      4.23 o 
   3  -3  15       95.41       97.30      4.50 o 
   4  -3  15        6.68        6.48      5.21 o 
  -5  -2  15       18.03       20.27      3.65 o 
  -4  -2  15      423.81      406.41     12.38 o 
  -3  -2  15       24.18       22.43      3.38 o 
  -2  -2  15      551.08      523.60     10.63 o 
  -1  -2  15        4.06        0.44      2.41 o 
   0  -2  15      521.13      501.73     13.53 o 
   1  -2  15       73.29       77.06      5.92 o 
   2  -2  15       46.04       45.80      3.12 o 
   3  -2  15      126.05      123.12      7.98 o 
   4  -2  15      105.87      132.39      9.04 o 
  -6  -1  15       38.73       43.61      4.35 o 
  -5  -1  15       28.06       28.49      6.97 o 
  -4  -1  15        4.09        4.05      3.42 o 
  -3  -1  15       30.57       32.51      3.10 o 
  -2  -1  15        0.17        2.41      2.40 o 
  -1  -1  15       38.43       49.74      6.96 o 
   0  -1  15        0.84        3.04      3.39 o 
   1  -1  15      485.50      460.35     12.77 o 
   2  -1  15       14.89       13.21      2.82 o 
   3  -1  15      206.61      213.74     10.12 o 
   4  -1  15        4.18        8.36      5.29 o 
  -6   0  15      132.35      123.85      7.14 o 
  -5   0  15       24.77       21.18      4.21 o 
  -4   0  15      660.48      656.10     12.72 o 
  -3   0  15        7.36        6.41      5.05 o 
  -2   0  15     1020.05     1022.89     17.92 o 
  -1   0  15       25.66       27.95      3.61 o 
   0   0  15      521.55      537.55     10.74 o 
   1   0  15      186.20      195.19     13.95 o 
   2   0  15      208.83      233.64     10.59 o 
   3   0  15      231.85      245.56     11.35 o 
  -6   1  15        9.88        5.10      5.48 o 
  -5   1  15       61.34       56.03      5.75 o 
  -4   1  15        3.85        7.38      4.45 o 
  -3   1  15        5.58        1.60      4.34 o 
  -2   1  15       71.70       73.13      5.40 o 
  -1   1  15      189.76      191.68      8.14 o 
   0   1  15      159.27      184.90      7.98 o 
   1   1  15      218.48      230.69     10.29 o 
   2   1  15       30.21       31.91      6.10 o 
   3   1  15      114.11      119.45      7.84 o 
  -6   2  15      194.69      209.25      9.99 o 
  -5   2  15       19.99       20.16      5.07 o 
  -4   2  15      634.53      597.51     16.84 o 
  -3   2  15        6.35        1.14      4.07 o 
  -2   2  15     1317.78     1218.78     30.31 o 
  -1   2  15        0.33        5.83      4.34 o 
   0   2  15      682.03      753.76     14.15 o 
   1   2  15       21.09       15.03      5.59 o 
   2   2  15      512.97      546.02     17.08 o 
  -5   3  15      260.19      269.71     10.48 o 
  -4   3  15        3.23       12.13      5.07 o 
  -3   3  15       83.65       76.68      5.59 o 
  -2   3  15      207.76      218.25      9.45 o 
  -1   3  15       56.42       51.95      6.29 o 
   0   3  15       81.35       88.61      4.56 o 
   1   3  15       14.95       10.09      5.59 o 
  -5   4  15        1.04       -0.03      5.10 o 
  -4   4  15      382.75      335.97     11.57 o 
  -3   4  15       45.32       42.84      5.43 o 
  -2   4  15      603.66      650.65     18.23 o 
  -1   4  15        4.75       -0.23      6.81 o 
  -1  -6  16       76.55       70.93      5.78 o 
   0  -6  16        0.16        2.06      4.31 o 
   1  -6  16        6.49        4.61      4.77 o 
   2  -6  16        2.65        5.48      4.83 o 
   3  -6  16       10.03        7.98      5.13 o 
  -3  -5  16        0.38        0.55      4.29 o 
  -2  -5  16       26.37       29.38      5.97 o 
  -1  -5  16       10.30       15.99      3.51 o 
   0  -5  16        3.34       -2.28      3.99 o 
   1  -5  16      117.87      138.42      7.54 o 
   2  -5  16       46.09       43.41      4.72 o 
   3  -5  16        6.11        5.81      4.23 o 
  -4  -4  16       25.73       31.69      4.52 o 
  -3  -4  16       81.37       72.06      4.62 o 
  -2  -4  16       43.52       51.06      4.06 o 
  -1  -4  16       35.69       41.40      4.27 o 
   0  -4  16       39.85       30.47      4.67 o 
   1  -4  16        8.26        2.31      3.80 o 
   2  -4  16       29.05       27.13      4.75 o 
   3  -4  16        7.45        1.33      4.04 o 
   4  -4  16       27.41       30.33      5.83 o 
  -4  -3  16       78.01       94.50      4.97 o 
  -3  -3  16        1.74        0.66      3.43 o 
  -2  -3  16       11.26       10.78      3.28 o 
  -1  -3  16      255.52      271.59      7.24 o 
   0  -3  16       25.31       27.76      4.40 o 
   1  -3  16      260.64      270.70      9.58 o 
   2  -3  16       14.49       13.48      3.93 o 
   3  -3  16      339.95      334.68     10.43 o 
   4  -3  16       30.48       33.29      5.97 o 
  -5  -2  16       10.69        3.24      3.88 o 
  -4  -2  16      245.42      223.04      7.16 o 
  -3  -2  16      205.09      208.21      6.36 o 
  -2  -2  16      241.71      235.11      9.43 o 
  -1  -2  16       24.61       30.22      3.29 o 
   0  -2  16      173.35      179.32      7.68 o 
   1  -2  16        0.44        0.38      3.93 o 
   2  -2  16       12.72       17.39      4.37 o 
   3  -2  16       31.16       35.24      3.71 o 
  -5  -1  16        0.08       -0.73      3.75 o 
  -4  -1  16       67.92       69.62      4.14 o 
  -3  -1  16       74.01       85.13      4.69 o 
  -2  -1  16        2.43        7.22      6.23 o 
  -1  -1  16      707.62      686.32     12.94 o 
   0  -1  16       12.72       14.05      3.91 o 
   1  -1  16      490.16      480.16     13.47 o 
   2  -1  16        4.57        4.74      3.18 o 
   3  -1  16      390.56      414.58     14.04 o 
  -5   0  16       11.39       11.18      3.84 o 
  -4   0  16      381.77      364.95      8.68 o 
  -3   0  16       80.74       75.98      3.78 o 
  -2   0  16      545.35      550.10     15.95 o 
  -1   0  16        0.59       -2.79      4.29 o 
   2   0  16       85.16      105.15      7.00 o 
   3   0  16       65.41       76.11      7.60 o 
  -5   1  16       40.48       36.57      5.64 o 
  -4   1  16      136.62      143.83      8.74 o 
  -3   1  16       19.97       18.31      4.48 o 
  -2   1  16        7.02        1.76      4.45 o 
  -1   1  16      158.04      174.02      8.33 o 
   1   1  16      685.47      776.72     20.97 o 
   2   1  16       14.60       22.98      5.75 o 
  -5   2  16        8.88       11.18      5.26 o 
  -4   2  16      794.74      776.79     21.09 o 
  -3   2  16       59.67       60.34      5.86 o 
  -2   2  16      728.85      724.78     19.73 o 
  -1   2  16        6.61        4.45      4.69 o 
   0   2  16      582.09      622.23     17.71 o 
   1   2  16      197.14      231.37     11.24 o 
  -5   3  16        1.79        2.31      5.15 o 
  -4   3  16       12.20       16.25      5.64 o 
  -3   3  16        1.68       -2.20      4.31 o 
  -2   3  16        0.65        4.58      4.69 o 
  -1   3  16      171.32      175.51      9.23 o 
   0   3  16       12.12       11.86      6.05 o 
  -2  -5  17        2.78        1.65      3.91 o 
  -1  -5  17       16.84       28.46      5.37 o 
   0  -5  17        0.33       -0.38      4.31 o 
   1  -5  17       99.59      118.20      7.73 o 
   2  -5  17        0.70        1.57      4.86 o 
  -3  -4  17       87.10       99.59      4.96 o 
  -2  -4  17       36.31       34.76      4.22 o 
  -1  -4  17       91.97       96.74      6.68 o 
   0  -4  17       12.91       13.02      4.69 o 
   1  -4  17       73.93       62.52      5.54 o 
   2  -4  17       24.04       27.38      4.94 o 
   3  -4  17        5.25        2.06      4.34 o 
  -4  -3  17       23.69       24.12      4.26 o 
  -3  -3  17       52.14       52.37      4.18 o 
  -2  -3  17       34.12       31.95      3.56 o 
  -1  -3  17       35.40       46.61      3.90 o 
   0  -3  17       64.19       64.41      5.32 o 
   1  -3  17      147.58      148.26      7.22 o 
   2  -3  17        0.03       -2.90      4.42 o 
   3  -3  17      103.53      104.85      6.76 o 
  -4  -2  17       69.92       64.35      6.91 o 
  -3  -2  17       70.48       72.67      4.27 o 
  -2  -2  17       97.21       85.89      4.40 o 
  -1  -2  17      121.37      141.67      5.74 o 
   0  -2  17        5.47        4.12      4.18 o 
   1  -2  17       47.21       43.41      4.75 o 
   2  -2  17        1.93        2.36      4.34 o 
   3  -2  17       20.84       14.94      3.72 o 
  -5  -1  17        0.03       -2.95      3.99 o 
  -4  -1  17      119.92      128.39      6.04 o 
  -3  -1  17       27.56       32.73      3.81 o 
  -2  -1  17      116.27      106.06      5.08 o 
  -1  -1  17      273.52      297.53     15.15 o 
   0  -1  17       17.90       14.30      4.18 o 
   1  -1  17      353.66      343.23     10.59 o 
   2  -1  17       15.08       11.37      4.56 o 
  -5   0  17       15.03       20.97      5.86 o 
  -4   0  17      179.80      178.26      9.96 o 
  -3   0  17       70.16       73.75      5.92 o 
  -2   0  17      312.40      317.34     11.54 o 
  -1   0  17      223.07      212.96      9.45 o 
   2   0  17       93.44      120.97      8.11 o 
  -5   1  17       17.86        4.26      6.16 o 
  -4   1  17      309.00      337.06     12.70 o 
  -3   1  17        4.71        4.26      5.18 o 
  -2   1  17      127.87      128.85      7.54 o 
  -1   1  17      456.87      474.96     14.23 o 
  -4   2  17      143.23      118.59      8.01 o 
  -3   2  17       57.43       53.61      6.13 o 
  -2   2  17      420.27      467.04     14.74 o 
  -1   2  17       28.19       29.79      5.40 o 
  -2  -4  18       17.67       15.12      4.02 o 
  -1  -4  18       75.81       70.28      6.11 o 
   0  -4  18        0.65        6.38      4.37 o 
   1  -4  18       60.97       65.01      5.83 o 
  -3  -3  18        0.93       -0.95      5.22 o 
  -2  -3  18        0.91        2.80      3.55 o 
  -1  -3  18      127.09      127.43      8.01 o 
   0  -3  18       32.97       35.43      5.13 o 
   1  -3  18       81.12       95.68      7.43 o 
   2  -3  18        4.35        2.96      4.80 o 
  -3  -2  18      163.48      169.76      6.62 o 
  -2  -2  18       23.01       21.87      3.73 o 
  -1  -2  18      153.27      152.52      8.20 o 
   0  -2  18        2.38        2.60      4.50 o 
   1  -2  18      167.37      157.22      8.03 o 
  -4  -1  18      157.92      167.48     11.66 o 
  -3  -1  18        0.59       -1.24      3.56 o 
  -2  -1  18       62.09       54.60      3.98 o 
  -1  -1  18       65.08       81.07      5.59 o 
   0  -1  18       28.21       24.64      4.91 o 
   1  -1  18      219.92      236.49      9.28 o 
  -4   0  18       75.69       80.75      6.92 o 
  -3   0  18      294.35      301.16     11.35 o 
  -2   0  18       71.14       72.28      6.62 o 
  -3   1  18       75.87       80.26      6.43 o 
  -2   1  18      167.60      171.08      9.47 o 
  -1   1  18      187.74      206.24      9.25 o 
  -1  -3  19        0.19       -2.09      5.07 o 
  -2  -2  19        4.86        1.66      3.81 o 
  -1  -2  19      293.50      293.39     10.91 o 
   0  -2  19        4.97        6.89      4.31 o 
  -2  -1  19       51.75       44.85      6.16 o 
                                                 
